# Supplementary material for: Comparative transcriptome assembly and genome-guided profiling for Brettanomyces bruxellensis LAMAP2480 during p-coumaric acid stress
Source: Sci Rep. 2016 Sep 28;6:34304. doi: 10.1038/srep34304 (PMC5039629; doi:10.1038/srep34304)
Supplement: Supplementary Table S2 [file srep34304-s3.xls]

## Sheet: Drugs Transporters
test_id	gene_id	gene		locus	sample_1	sample_2	status	value_1	value_2	log2(fold_change)	test_stat	p_value	q_value	significant	Product
XLOC_000156	XLOC_000156	LAMAP2480_0148		contig00031:221-4487	SC	CC	OK	2.89407	3.84582	0.410191	1.50897	0.0107	0.0300966	yes	drug resistance MFS transporter%2C drug:H+ antiporter-2 (14 Spanner) (DHA2) family
XLOC_000163	XLOC_000163	LAMAP2480_0155		contig00033:1310-3188	SC	CC	OK	18.7158	25.1628	0.427038	4.85806	5e-05	0.000261472	yes	Uncharacterized transporter YNL095C
XLOC_000292	XLOC_000292	LAMAP2480_0273		contig00049:35755-37366	SC	CC	OK	2.93382	4.03843	0.461014	1.60829	0.00685	0.020653	yes	High-affinity cysteine-specific transporter with similarity to the Dal5p family of transporters%3B green fluorescent protein (GFP)-fusion protein localizes to the endoplasmic reticulum%3B YCT1 is not an essential gene
XLOC_000351	XLOC_000351	LAMAP2480_0339		contig00059:4898-9065	SC	CC	OK	17.3863	19.7841	0.18639	1.54388	0.00745	0.0221607	yes	Putative transporter%2C member of the sugar porter family%3B green fluorescent protein (GFP)-fusion protein localizes to the vacuolar membrane%3B YBR241C is not an essential gene
XLOC_000418	XLOC_000418	LAMAP2480_0401	LAMAP2480_0402	contig00087:13-4083	SC	CC	OK	160204	119.03	-0.428579	-5.09567	5e-05	0.000261472	yes	Cytoplasmic peptidyl-prolyl cis-trans isomerase (cyclophilin)%2C catalyzes the cis-trans isomerization of peptide bonds N-terminal to proline residues%3B binds the drug cyclosporin A
XLOC_000427	XLOC_000427	LAMAP2480_0411		contig00090:5790-6858	SC	CC	OK	42.4968	37.9512	-0.163209	-1.56797	0.00575	0.0178363	yes	Magnesium transporter NIPA3
XLOC_000537	XLOC_000537	LAMAP2480_0519		contig00112:529-2259	SC	CC	OK	12.3189	9.61457	-0.357581	-2.54542	5e-05	0.000261472	yes	Mitochondrial aspartate-glutamate transporter AGC1
XLOC_000547	XLOC_000547	LAMAP2480_0531		contig00114:9307-12715	SC	CC	OK	42.3191	48.2267	0.188525	3.72845	5e-05	0.000261472	yes	P-type ATPase%2C ion transporter of the ER membrane involved in ER function and Ca2+ homeostasis%3B required for regulating Hmg2p degradation%3B confers sensitivity to a killer toxin (SMKT) produced by Pichia farinosa KK1
XLOC_000612	XLOC_000612	LAMAP2480_0596		contig00129:11602-12451	SC	CC	OK	1.0554	2.52957	1.26111	2.14537	0.0011	0.00425686	yes	Mitochondrial inner membrane carnitine transporter%2C required for carnitine-dependent transport of acetyl-CoA from peroxisomes to mitochondria during fatty acid beta-oxidation
XLOC_000698	XLOC_000698	LAMAP2480_0681		contig00148:0-2158	SC	CC	OK	12.3851	15.0545	0.281588	2.36084	5e-05	0.000261472	yes	Mitochondrial protein%2C putative inner membrane transporter with a role in oleate metabolism and glutamate biosynthesis%3B member of the mitochondrial carrier (MCF) family%3B has similarity with Ymc1p
XLOC_001012	XLOC_001012	LAMAP2480_0976		contig00209:899-2504	SC	CC	OK	5.15216	6.46594	0.327684	1.55707	0.0074	0.0220299	yes	Vitamin H transporter 1
XLOC_001029	XLOC_001029	LAMAP2480_0993		contig00211:27120-28575	SC	CC	OK	51.7035	47.5364	-0.12123	-1.54029	0.0079	0.023305	yes	Myo-inositol transporter with strong similarity to the minor myo-inositol transporter Itr2p%2C member of the sugar transporter superfamily%3B expression is repressed by inositol and choline via Opi1p and derepressed via Ino2p and Ino4p
XLOC_001030	XLOC_001030	LAMAP2480_0994		contig00211:29577-31353	SC	CC	OK	16.7238	22892	0.452943	4251	5e-05	0.000261472	yes	Myo-inositol transporter with strong similarity to the minor myo-inositol transporter Itr2p%2C member of the sugar transporter superfamily%3B expression is repressed by inositol and choline via Opi1p and derepressed via Ino2p and Ino4p
XLOC_011680	XLOC_011680	LAMAP2480_10541		contig05277:0-1156	SC	CC	OK	52.5735	43.4286	-0.27569	-2.88138	5e-05	0.000261472	yes	Probable transporter MCH4
XLOC_011681	XLOC_011681	LAMAP2480_10542		contig05278:917-1302	SC	CC	OK	131043	101727	-0.365333	-3.5223	5e-05	0.000261472	yes	Probable transporter MCH4
XLOC_011682	XLOC_011682	LAMAP2480_10543		contig05279:0-396	SC	CC	OK	58.2712	67064	0.202756	1.41158	0.01805	0.0466209	yes	Probable transporter MCH4
XLOC_011689	XLOC_011689	LAMAP2480_10549		contig05284:0-353	SC	CC	OK	41.6109	50.0915	0.267603	1.34031	0.0193	0.0493099	yes	Probable transporter MCH4
XLOC_001103	XLOC_001103	LAMAP2480_1057		contig00222:11878-18383	SC	CC	OK	6.40066	11.6391	0.862687	1.93849	0.0033	0.0110519	yes	Putative protein of unknown function%2C transcription is activated by paralogous transcription factors Yrm1p and Yrr1p and genes involved in pleiotropic drug resistance (PDR)%3B expression is induced in cells treated with the mycotoxin patulin
XLOC_011728	XLOC_011728	LAMAP2480_10575		contig05316:0-148	SC	CC	OK	18896.6	16429.3	-0.20186	-4.90721	5e-05	0.000261472	yes	Putative protein of unknown function%2C transcription is activated by paralogous transcription factors Yrm1p and Yrr1p and genes involved in pleiotropic drug resistance (PDR)%3B expression is induced in cells treated with the mycotoxin patulin
XLOC_001131	XLOC_001131	LAMAP2480_1091		contig00229:4756-6391	SC	CC	OK	44.4445	36.9703	-0.265639	-3.39359	5e-05	0.000261472	yes	Protein of unknown function%3B has similarity to Torpedo californica tCTL1p%2C which is postulated to be a choline transporter%2C neither null mutation nor overexpression affects choline transport
XLOC_012206	XLOC_012206	LAMAP2480_10915		contig05777:199-1145	SC	CC	OK	710977	557248	-0.351484	-4.27674	5e-05	0.000261472	yes	Protein of unknown function%3B has similarity to Torpedo californica tCTL1p%2C which is postulated to be a choline transporter%2C neither null mutation nor overexpression affects choline transport
XLOC_012265	XLOC_012265	LAMAP2480_10951		contig05834:15-813	SC	CC	OK	13.6881	16741	0.290465	1.57534	0.00675	0.020402	yes	Putative ATP-dependent permease of the ABC transporter family of proteins
XLOC_012267	XLOC_012267	LAMAP2480_10952		contig05836:45-935	SC	CC	OK	14.3106	11888	-0.267574	-1.55453	0.00825	0.0241766	yes	Putative ATP-dependent permease of the ABC transporter family of proteins
XLOC_012269	XLOC_012269	LAMAP2480_10954		contig05839:387-947	SC	CC	OK	7.89903	4.94567	-0.675508	-1.82062	0.00255	0.0088584	yes	Putative ATP-dependent permease of the ABC transporter family of proteins
XLOC_012270	XLOC_012270	LAMAP2480_10955		contig05840:106-973	SC	CC	OK	22.2943	25.6758	0.20373	1.42499	0.0148	0.0394092	yes	Putative ATP-dependent permease of the ABC transporter family of proteins
XLOC_012271	XLOC_012271	LAMAP2480_10957		contig05841:0-881	SC	CC	OK	160107	133157	-0.265906	-4.81567	5e-05	0.000261472	yes	Putative ATP-dependent permease of the ABC transporter family of proteins
XLOC_012273	XLOC_012273	LAMAP2480_10958		contig05842:0-949	SC	CC	OK	50.1664	44.0211	-0.188528	-1.77879	0.0019	0.00686609	yes	Putative ATP-dependent permease of the ABC transporter family of proteins
XLOC_001192	XLOC_001192	LAMAP2480_1148		contig00241:828-2325	SC	CC	OK	9.17453	12.0202	0.389748	2.63114	5e-05	0.000261472	yes	Probable transporter MCH4
XLOC_013072	XLOC_013072	LAMAP2480_11481		contig06668:495-910	SC	CC	OK	19.3615	25.2386	0.382438	1.39261	18	0.0465164	yes	Probable transporter MCH4
XLOC_013073	XLOC_013073	LAMAP2480_11482		contig06669:169-911	SC	CC	OK	237705	204255	-0.218801	-4.62547	5e-05	0.000261472	yes	Probable transporter MCH4
XLOC_013078	XLOC_013078	LAMAP2480_11485		contig06674:376-842	SC	CC	OK	85.3557	72.2954	-0.239583	-2.37188	0.0001	0.000495664	yes	Probable transporter MCH4
XLOC_013079	XLOC_013079	LAMAP2480_11486		contig06675:377-909	SC	CC	OK	95267	76.3874	-0.318642	-3.96031	5e-05	0.000261472	yes	Probable transporter MCH4
XLOC_013653	XLOC_013653	LAMAP2480_11830		contig07323:7-777	SC	CC	OK	194508	177862	-0.129068	-2.77401	5e-05	0.000261472	yes	High-affinity glucose transporter of the major facilitator superfamily%2C nearly identical to Hxt7p%2C expressed at high basal levels relative to other HXTs%2C repression of expression by high glucose requires SNF3
XLOC_013654	XLOC_013654	LAMAP2480_11831		contig07324:7-777	SC	CC	OK	21.1709	26798	0.340041	2.21766	0.00015	0.000720552	yes	High-affinity glucose transporter of the major facilitator superfamily%2C nearly identical to Hxt7p%2C expressed at high basal levels relative to other HXTs%2C repression of expression by high glucose requires SNF3
XLOC_013658	XLOC_013658	LAMAP2480_11832		contig07328:0-775	SC	CC	OK	6.01486	15.0451	1.32269	5.48193	5e-05	0.000261472	yes	High-affinity glucose transporter of the major facilitator superfamily%2C nearly identical to Hxt7p%2C expressed at high basal levels relative to other HXTs%2C repression of expression by high glucose requires SNF3
XLOC_013664	XLOC_013664	LAMAP2480_11833		contig07334:214-640	SC	CC	OK	105689	92.5563	-0.191424	-1.82866	0.0015	0.00559042	yes	High-affinity glucose transporter of the major facilitator superfamily%2C nearly identical to Hxt7p%2C expressed at high basal levels relative to other HXTs%2C repression of expression by high glucose requires SNF3
XLOC_013667	XLOC_013667	LAMAP2480_11834		contig07337:214-773	SC	CC	OK	2585.68	2037.83	-0.34351	-3.45027	5e-05	0.000261472	yes	High-affinity glucose transporter of the major facilitator superfamily%2C nearly identical to Hxt7p%2C expressed at high basal levels relative to other HXTs%2C repression of expression by high glucose requires SNF3
XLOC_013673	XLOC_013673	LAMAP2480_11837		contig07344:174-750	SC	CC	OK	39.7567	51.0337	0.360253	2.67091	5e-05	0.000261472	yes	High-affinity glucose transporter of the major facilitator superfamily%2C nearly identical to Hxt7p%2C expressed at high basal levels relative to other HXTs%2C repression of expression by high glucose requires SNF3
XLOC_014028	XLOC_014028	LAMAP2480_12011		contig07767:0-700	SC	CC	OK	19.0493	14.4039	-0.40328	-2.22764	0.0002	0.000936148	yes	nitrite transporter
XLOC_014036	XLOC_014036	LAMAP2480_12014		contig07776:271-700	SC	CC	OK	522416	482173	-0.115647	-2.21554	0.0001	0.000495664	yes	nitrite transporter
XLOC_014043	XLOC_014043	LAMAP2480_12018		contig07783:67-632	SC	CC	OK	34.0268	23.8878	-0.510394	-4.0408	5e-05	0.000261472	yes	nitrite transporter
XLOC_014044	XLOC_014044	LAMAP2480_12019		contig07784:4-695	SC	CC	OK	17.7556	14.5885	-0.283445	-1.72221	0.0037	0.0122209	yes	nitrite transporter
XLOC_001277	XLOC_001277	LAMAP2480_1226		contig00267:13635-15180	SC	CC	OK	8.76225	12.2175	0.479581	3.22454	5e-05	0.000261472	yes	Plasma membrane riboflavin transporter%3B facilitates the uptake of vitamin B2%3B required for FAD-dependent processes%3B sequence similarity to mammalian monocarboxylate permeases%2C however mutants are not deficient in monocarboxylate transport
XLOC_014589	XLOC_014589	LAMAP2480_12260		contig08431:0-568	SC	CC	OK	22708	30.9374	0.446149	2.36636	5e-05	0.000261472	yes	Plasma membrane riboflavin transporter%3B facilitates the uptake of vitamin B2%3B required for FAD-dependent processes%3B sequence similarity to mammalian monocarboxylate permeases%2C however mutants are not deficient in monocarboxylate transport
XLOC_014615	XLOC_014615	LAMAP2480_12269		contig08461:0-500	SC	CC	OK	81.0967	71.8792	-0.174069	-1.55309	0.00735	0.0218988	yes	Plasma membrane riboflavin transporter%3B facilitates the uptake of vitamin B2%3B required for FAD-dependent processes%3B sequence similarity to mammalian monocarboxylate permeases%2C however mutants are not deficient in monocarboxylate transport
XLOC_001322	XLOC_001322	LAMAP2480_1273		contig00273:6394-7774	SC	CC	OK	4.3497	5.59087	0.362158	1.69811	0.0042	0.0136505	yes	Probable transporter MCH4
XLOC_001332	XLOC_001332	LAMAP2480_1282		contig00276:517-2337	SC	CC	OK	6.97298	4.37951	-0.671006	-4.2189	5e-05	0.000261472	yes	formate/nitrite transporter
XLOC_001382	XLOC_001382	LAMAP2480_1329		contig00285:971-3308	SC	CC	OK	4.95625	7.68064	0.631978	4.60507	5e-05	0.000261472	yes	ABC transporter ATP-binding protein/permease PDR18
XLOC_001459	XLOC_001459	LAMAP2480_1401		contig00298:6918-8631	SC	CC	OK	31.8831	27.9633	-0.189258	-2.34294	5e-05	0.000261472	yes	drug resistance MFS transporter%2C drug:H+ antiporter-2 (14 Spanner) (DHA2) family
XLOC_001459	XLOC_001459	LAMAP2480_1401		contig00298:6918-8631	SC	CC	OK	31.8831	27.9633	-0.189258	-2.34294	5e-05	0.000261472	yes	drug resistance MFS transporter%2C drug:H+ antiporter-2 (14 Spanner) (DHA2) family
XLOC_001530	XLOC_001530	LAMAP2480_1467		contig00311:100-2995	SC	CC	OK	74784	63764	-0.229987	-5.16546	5e-05	0.000261472	yes	Putative sensor/transporter protein involved in cell wall biogenesis%3B contains 14-16 transmembrane segments and several putative glycosylation and phosphorylation sites%3B null mutation is synthetically lethal with pkc1 deletion
XLOC_001641	XLOC_001641	LAMAP2480_1578		contig00325:305-1772	SC	CC	OK	34.1943	51.3919	0.587784	7.86679	5e-05	0.000261472	yes	Probable urea active transporter 1
XLOC_001749	XLOC_001749	LAMAP2480_1674		contig00347:10078-11875	SC	CC	OK	3.17058	5.50554	0.796134	3.07915	5e-05	0.000261472	yes	drug resistance MFS transporter%2C drug:H+ antiporter-2 (14 Spanner) (DHA2) family
XLOC_001749	XLOC_001749	LAMAP2480_1674		contig00347:10078-11875	SC	CC	OK	3.17058	5.50554	0.796134	3.07915	5e-05	0.000261472	yes	drug resistance MFS transporter%2C drug:H+ antiporter-2 (14 Spanner) (DHA2) family
XLOC_001841	XLOC_001841	LAMAP2480_1767		contig00368:108-1299	SC	CC	OK	274435	322177	0.231392	5.95593	5e-05	0.000261472	yes	Phosphatidylinositol transfer protein (PITP) controlled by the multiple drug resistance regulator Pdr1p%2C localizes to lipid particles and microsomes%2C controls levels of various lipids%2C may regulate lipid synthesis%2C homologous to Pdr17p
XLOC_002008	XLOC_002008	LAMAP2480_1936		contig00406:10758-12441	SC	CC	OK	1.99142	2.70397	0.441284	1.41638	0.0193	0.0493099	yes	High-affinity inorganic phosphate (Pi) transporter and low-affinity manganese transporter%3B regulated by Pho4p and Spt7p%3B mutation confers resistance to arsenate%3B exit from the ER during maturation requires Pho86p
XLOC_002009	XLOC_002009	LAMAP2480_1937		contig00406:13448-15179	SC	CC	OK	134797	106252	-0.343291	-8.02962	5e-05	0.000261472	yes	High-affinity inorganic phosphate (Pi) transporter and low-affinity manganese transporter%3B regulated by Pho4p and Spt7p%3B mutation confers resistance to arsenate%3B exit from the ER during maturation requires Pho86p
XLOC_002168	XLOC_002168	LAMAP2480_2077		contig00457:125-1733	SC	CC	OK	55.0599	64.8272	0.235596	3.61012	5e-05	0.000261472	yes	MFS transporter%2C sugar porter (SP) family
XLOC_002263	XLOC_002263	LAMAP2480_2163	LAMAP2480_2164	contig00483:307-6425	SC	CC	OK	643619	579961	-0.150251	-1.51771	0.00875	0.0254078	yes	High-affinity glucose transporter of the major facilitator superfamily%2C nearly identical to Hxt7p%2C expressed at high basal levels relative to other HXTs%2C repression of expression by high glucose requires SNF3
XLOC_002505	XLOC_002505	LAMAP2480_2392		contig00577:15325-17242	SC	CC	OK	4.5698	8.06542	0.81962	4.87213	5e-05	0.000261472	yes	MFS transporter%2C sugar porter (SP) family
XLOC_002516	XLOC_002516	LAMAP2480_2407		contig00578:4302-5790	SC	CC	OK	104725	94.8825	-0.142387	-2.79051	5e-05	0.000261472	yes	Vacuolar membrane zinc transporter%2C transports zinc from the cytosol into the vacuole for storage%3B also has a role in resistance to zinc shock resulting from a sudden influx of zinc into the cytoplasm
XLOC_002596	XLOC_002596	LAMAP2480_2481		contig00602:12768-13689	SC	CC	OK	92.3584	77.6845	-0.249616	-3.65263	5e-05	0.000261472	yes	Mitochondrial GTP/GDP transporter%2C essential for mitochondrial genome maintenance%3B has a role in mitochondrial iron transport%3B member of the mitochondrial carrier family
XLOC_002690	XLOC_002690	LAMAP2480_2568		contig00635:2217-3420	SC	CC	OK	20.3993	25.5257	0.323432	2.7344	5e-05	0.000261472	yes	Plasma membrane ATP-binding cassette (ABC) transporter%2C multidrug transporter mediates export of many different organic anions including oligomycin%3B similar to human cystic fibrosis transmembrane receptor (CFTR)
XLOC_002690	XLOC_002690	LAMAP2480_2568		contig00635:2217-3420	SC	CC	OK	20.3993	25.5257	0.323432	2.7344	5e-05	0.000261472	yes	Plasma membrane ATP-binding cassette (ABC) transporter%2C multidrug transporter mediates export of many different organic anions including oligomycin%3B similar to human cystic fibrosis transmembrane receptor (CFTR)
XLOC_002784	XLOC_002784	LAMAP2480_2650		contig00669:3567-5730	SC	CC	OK	88.9564	78.0232	-0.189195	-4.24822	5e-05	0.000261472	yes	Vacuolar membrane polyphosphate polymerase%3B subunit of the vacuolar transporter chaperone (VTC) complex involved in synthesis and transfer of polyP to the vacuole%3B regulates membrane trafficking%3B role in non-autophagic vacuolar fusion
XLOC_002903	XLOC_002903	LAMAP2480_2757		contig00708:36280-43334	SC	CC	OK	414163	51.1565	-3.01721	-22444	5e-05	0.000261472	yes	High-affinity zinc transporter of the plasma membrane%2C responsible for the majority of zinc uptake%3B transcription is induced under low-zinc conditions by the Zap1p transcription factor
XLOC_002984	XLOC_002984	LAMAP2480_2834		contig00733:0-6760	SC	CC	OK	140347	157932	0.170306	1.86408	0.00675	0.020402	yes	P-type ATPase%2C ion transporter of the ER membrane involved in ER function and Ca2+ homeostasis%3B required for regulating Hmg2p degradation%3B confers sensitivity to a killer toxin (SMKT) produced by Pichia farinosa KK1
XLOC_003172	XLOC_003172	LAMAP2480_3014		contig00782:7591-9200	SC	CC	OK	54.1895	42.2756	-0.358189	-4.48881	5e-05	0.000261472	yes	Uncharacterized transporter C1002.16c
XLOC_003189	XLOC_003189	LAMAP2480_3029	LAMAP2480_3030	contig00784:0-3919	SC	CC	OK	95.6288	83.0403	-0.203634	-3.51195	5e-05	0.000261472	yes	Uncharacterized transporter C11D3.18C
XLOC_003239	XLOC_003239	LAMAP2480_3075		contig00799:4703-6188	SC	CC	OK	3.37511	11.1349	1.72208	9.38795	5e-05	0.000261472	yes	High affinity sulfate permease of the SulP anion transporter family%3B sulfate uptake is mediated by specific sulfate transporters Sul1p and Sul2p%2C which control the concentration of endogenous activated sulfate intermediates
XLOC_003309	XLOC_003309	LAMAP2480_3139		contig00814:107-5392	SC	CC	OK	8.48511	10.1814	0.262935	2.60515	5e-05	0.000261472	yes	Uncharacterized MFS-type transporter C1683.03c
XLOC_003522	XLOC_003522	LAMAP2480_3350		contig00884:2019-3627	SC	CC	OK	145199	108886	-0.415215	-8.96431	5e-05	0.000261472	yes	High-affinity nicotinic acid transporter
XLOC_003568	XLOC_003568	LAMAP2480_3395		contig00890:11449-14848	SC	CC	OK	60.4789	51.6194	-0.228519	-2.53801	5e-05	0.000261472	yes	Mitochondrial pyrimidine nucleotide transporter%3B imports pyrimidine nucleoside triphosphates and exports pyrimidine nucleoside monophosphates%3B member of the mitochondrial carrier family
XLOC_003660	XLOC_003660	LAMAP2480_3482		contig00917:15499-17377	SC	CC	OK	19.4384	23438	0.269941	3.12517	5e-05	0.000261472	yes	Uncharacterized transporter YNL095C
XLOC_003776	XLOC_003776	LAMAP2480_3598	LAMAP2480_3599	contig00941:0-4384	SC	CC	OK	1735.76	2506.56	0.530138	3.62502	5e-05	0.000261472	yes	Plasma membrane transporter responsible for the uptake of thiamine%2C member of the major facilitator superfamily of transporters%3B mutation of human ortholog causes thiamine-responsive megaloblastic anemia
XLOC_003785	XLOC_003785	LAMAP2480_3606		contig00942:12981-14478	SC	CC	OK	12.4672	17.8653	0.519031	3.64401	5e-05	0.000261472	yes	Plasma membrane pyridoxine (vitamin B6) transporter%3B member of the purine-cytosine permease subfamily within the major facilitator superfamily%3B proton symporter with similarity to Fcy21p%2C Fcy2p%2C and Fcy22p
XLOC_003815	XLOC_003815	LAMAP2480_3638		contig00950:2338-3307	SC	CC	OK	37.4894	23.9538	-0.64623	-5.51109	5e-05	0.000261472	yes	Putative vacuolar Fe2+/Mn2+ transporter%3B suppresses respiratory deficit of yfh1 mutants%2C which lack the ortholog of mammalian frataxin%2C by preventing mitochondrial iron accumulation
XLOC_003886	XLOC_003886	LAMAP2480_3713		contig00971:46-1330	SC	CC	OK	24.0547	46.36	0.946559	9.28669	5e-05	0.000261472	yes	Drug resistance protein YOR378W
XLOC_003887	XLOC_003887	LAMAP2480_3714		contig00972:645-1091	SC	CC	OK	8.91367	15.9571	0.840106	2.75125	5e-05	0.000261472	yes	mfs multidrug
XLOC_003918	XLOC_003918	LAMAP2480_3741		contig00979:313-1915	SC	CC	OK	111503	88.7257	-0.329662	-7.45984	5e-05	0.000261472	yes	Hsp70 protein that interacts with Zuo1p (a DnaJ homolog) to form a ribosome-associated complex that binds the ribosome via the Zuo1p subunit%3B also involved in pleiotropic drug resistance via sequential activation of PDR1 and PDR5%3B binds ATP
XLOC_003925	XLOC_003925	LAMAP2480_3754		contig00980:18670-19732	SC	CC	OK	3.1871	4.48733	0.493615	1.48102	0.01455	0.0388567	yes	Probable transporter MCH1
XLOC_003979	XLOC_003979	LAMAP2480_3798		contig00994:1460-3131	SC	CC	OK	8.1687	9.3396	0.193254	1.42389	0.01775	0.046033	yes	Mitochondrial inner membrane magnesium transporter mrs2
XLOC_004070	XLOC_004070	LAMAP2480_3883		contig01027:0-1158	SC	CC	OK	158393	130934	-0.274667	-5.55906	5e-05	0.000261472	yes	cyclic peptide transporter
XLOC_004092	XLOC_004092	LAMAP2480_3906		contig01037:7111-9778	SC	CC	OK	62.8489	57.7058	-0.12317	-2.54027	5e-05	0.000261472	yes	Vacuolar transporter chaperone 3
XLOC_004109	XLOC_004109	LAMAP2480_3924		contig01039:8211-10040	SC	CC	OK	5.40553	8.38462	0.633311	3.35451	5e-05	0.000261472	yes	Plasma membrane transporter for both urea and polyamines%2C expression is highly sensitive to nitrogen catabolite repression and induced by allophanate%2C the last intermediate of the allantoin degradative pathway
XLOC_004147	XLOC_004147	LAMAP2480_3960		contig01052:0-1723	SC	CC	OK	54.8503	75206	0.455348	2.44069	5e-05	0.000261472	yes	Plasma membrane transporter responsible for the uptake of thiamine%2C member of the major facilitator superfamily of transporters%3B mutation of human ortholog causes thiamine-responsive megaloblastic anemia
XLOC_004193	XLOC_004193	LAMAP2480_3998		contig01076:104-1841	SC	CC	OK	86.0359	141546	0.718262	14.8282	5e-05	0.000261472	yes	Dicarboxylic amino acid permease%2C mediates high-affinity and high-capacity transport of L-glutamate and L-aspartate%3B also a transporter for Gln%2C Asn%2C Ser%2C Ala%2C and Gly
XLOC_004203	XLOC_004203	LAMAP2480_4005		contig01079:11795-13487	SC	CC	OK	0.461169	1.12426	1.2856	1.85073	0.0076	0.0225519	yes	Uncharacterized MFS-type transporter C1271.10c
XLOC_004364	XLOC_004364	LAMAP2480_4156		contig01156:35768-36662	SC	CC	OK	24.1062	29.9545	0.313368	2.77212	5e-05	0.000261472	yes	Inorganic phosphate transporter PHO86
XLOC_004497	XLOC_004497	LAMAP2480_4271		contig01216:3179-6047	SC	CC	OK	121358	103.97	-0.223102	-5.69764	5e-05	0.000261472	yes	Putative sensor/transporter protein involved in cell wall biogenesis%3B contains 14-16 transmembrane segments and several putative glycosylation and phosphorylation sites%3B null mutation is synthetically lethal with pkc1 deletion
XLOC_004544	XLOC_004544	LAMAP2480_4311		contig01246:214-1804	SC	CC	OK	0.447282	0.947556	1.08303	1.41319	0.01755	0.0456032	yes	Probable transporter SEO1
XLOC_004573	XLOC_004573	LAMAP2480_4339		contig01257:27-2564	SC	CC	OK	9.64	12.9748	0.428609	2.86419	5e-05	0.000261472	yes	Uncharacterized transporter ESBP6
XLOC_004574	XLOC_004574	LAMAP2480_4340		contig01257:2936-3530	SC	CC	OK	89.8325	32.7271	-1.45675	-11.3609	5e-05	0.000261472	yes	Uncharacterized transporter ESBP6
XLOC_004749	XLOC_004749	LAMAP2480_4502		contig01309:250-1582	SC	CC	OK	11.0661	8.21504	-0.429806	-2.33973	5e-05	0.000261472	yes	Nucleoside transporter FUN26
XLOC_004753	XLOC_004753	LAMAP2480_4509		contig01311:7015-8913	SC	CC	OK	17953	16.1693	-0.15097	-1.61461	0.0069	0.0207824	yes	Zinc-regulated transporter 3
XLOC_004762	XLOC_004762	LAMAP2480_4517		contig01313:4099-7119	SC	CC	OK	31177	27.0394	-0.205419	-3.97929	5e-05	0.000261472	yes	Low-affinity phosphate transporter PHO91
XLOC_004911	XLOC_004911	LAMAP2480_4661		contig01351:848-2459	SC	CC	OK	8.53156	15.0478	0.818675	5.05544	5e-05	0.000261472	yes	High-affinity cysteine-specific transporter with similarity to the Dal5p family of transporters%3B green fluorescent protein (GFP)-fusion protein localizes to the endoplasmic reticulum%3B YCT1 is not an essential gene
XLOC_005011	XLOC_005011	LAMAP2480_4745		contig01386:2106-3303	SC	CC	OK	26.2488	23.2253	-0.176553	-1.55965	0.00835	0.0244062	yes	Mitochondrial pyrimidine nucleotide transporter%3B imports pyrimidine nucleoside triphosphates and exports pyrimidine nucleoside monophosphates%3B member of the mitochondrial carrier family
XLOC_005070	XLOC_005070	LAMAP2480_4790		contig01393:2865-4245	SC	CC	OK	0.697609	2.66659	1.93451	3.23878	5e-05	0.000261472	yes	Probable transporter MCH2
XLOC_005076	XLOC_005076	LAMAP2480_4808		contig01393:51681-53211	SC	CC	OK	67.5125	76.3502	0.177478	3.05018	5e-05	0.000261472	yes	Probable transporter MCH2
XLOC_005097	XLOC_005097	LAMAP2480_4829		contig01398:101-956	SC	CC	OK	11.2627	16.4957	0.550541	3.02532	5e-05	0.000261472	yes	Probable transporter MCH4
XLOC_005150	XLOC_005150	LAMAP2480_4874		contig01428:1455-2376	SC	CC	OK	234267	190725	-0.296657	-6.68712	5e-05	0.000261472	yes	Mitochondrial GTP/GDP transporter%2C essential for mitochondrial genome maintenance%3B has a role in mitochondrial iron transport%3B member of the mitochondrial carrier family
XLOC_005166	XLOC_005166	LAMAP2480_4890		contig01436:0-1822	SC	CC	OK	36.9722	52179	0.497027	7.81561	5e-05	0.000261472	yes	Uncharacterized transporter ESBP6
XLOC_005207	XLOC_005207	LAMAP2480_4924		contig01457:535-2290	SC	CC	OK	341649	318734	-0.100159	-2.7947	5e-05	0.000261472	yes	Putative transporter in the major facilitator superfamily (DHA1 family) of multidrug resistance transporters%3B mutations in membrane-spanning domains permit cation and histidinol uptake
XLOC_005207	XLOC_005207	LAMAP2480_4924		contig01457:535-2290	SC	CC	OK	341649	318734	-0.100159	-2.7947	5e-05	0.000261472	yes	Putative transporter in the major facilitator superfamily (DHA1 family) of multidrug resistance transporters%3B mutations in membrane-spanning domains permit cation and histidinol uptake
XLOC_005257	XLOC_005257	LAMAP2480_4965		contig01480:18113-19592	SC	CC	OK	5.6019	7.33201	0.388293	1.72282	0.00405	0.0132335	yes	Peptide transporter PTR2
XLOC_005379	XLOC_005379	LAMAP2480_5090		contig01521:17540-19439	SC	CC	OK	21.1907	17704	-0.259358	-2.97057	5e-05	0.000261472	yes	Zinc-regulated transporter 3
XLOC_005495	XLOC_005495	LAMAP2480_5194		contig01556:11772-14878	SC	CC	OK	15.0609	17.7835	0.239727	2.89808	5e-05	0.000261472	yes	Vacuolar glutathione S-conjugate transporter of the ATP-binding cassette family%2C has a role in detoxifying metals such as cadmium%2C mercury%2C and arsenite%3B also transports unconjugated bilirubin%3B similar to human cystic fibrosis protein CFTR
XLOC_005567	XLOC_005567	LAMAP2480_5258		contig01589:0-1713	SC	CC	OK	6.99624	10.8058	0.62716	3.58941	5e-05	0.000261472	yes	Mitochondrial protein%2C putative inner membrane transporter with a role in oleate metabolism and glutamate biosynthesis%3B member of the mitochondrial carrier (MCF) family%3B has similarity with Ymc1p
XLOC_005660	XLOC_005660	LAMAP2480_5345		contig01633:214-4198	SC	CC	OK	22.9366	21535	-0.0909682	-1.46635	0.01125	0.0314501	yes	Vacuolar glutathione S-conjugate transporter of the ATP-binding cassette family%2C has a role in detoxifying metals such as cadmium%2C mercury%2C and arsenite%3B also transports unconjugated bilirubin%3B similar to human cystic fibrosis protein CFTR
XLOC_005776	XLOC_005776	LAMAP2480_5458		contig01668:7943-9428	SC	CC	OK	25.2849	50.8547	1.0081	14.7912	5e-05	0.000261472	yes	High affinity sulfate permease of the SulP anion transporter family%3B sulfate uptake is mediated by specific sulfate transporters Sul1p and Sul2p%2C which control the concentration of endogenous activated sulfate intermediates
XLOC_005879	XLOC_005879	LAMAP2480_5555		contig01700:3315-5802	SC	CC	OK	12.4332	10.9092	-0.188658	-1.52636	0.0085	0.0247654	yes	small oligopeptide transporter%2C OPT family
XLOC_005973	XLOC_005973	LAMAP2480_5639		contig01747:323-1892	SC	CC	OK	55.7914	59.9862	0.104589	1612	0.00615	0.0188691	yes	Low-affinity Fe(II) transporter of the plasma membrane
XLOC_006275	XLOC_006275	LAMAP2480_5912		contig01854:14772-17760	SC	CC	OK	45.9241	54954	0.258975	6.39127	5e-05	0.000261472	yes	ATP-binding cassette (ABC) transporter%2C multidrug transporter involved in the pleiotropic drug resistance network%3B regulated by Pdr1p and Pdr3p
XLOC_006275	XLOC_006275	LAMAP2480_5912		contig01854:14772-17760	SC	CC	OK	45.9241	54954	0.258975	6.39127	5e-05	0.000261472	yes	ATP-binding cassette (ABC) transporter%2C multidrug transporter involved in the pleiotropic drug resistance network%3B regulated by Pdr1p and Pdr3p
XLOC_006276	XLOC_006276	LAMAP2480_5913		contig01855:7-1497	SC	CC	OK	24.3283	22.5743	-0.107959	-1.57002	0.01365	0.0368228	yes	Plasma membrane ATP-binding cassette (ABC) transporter%2C multidrug transporter actively regulated by Pdr1p%3B also involved in steroid transport%2C cation resistance%2C and cellular detoxification during exponential growth
XLOC_006276	XLOC_006276	LAMAP2480_5913		contig01855:7-1497	SC	CC	OK	24.3283	22.5743	-0.107959	-1.57002	0.01365	0.0368228	yes	Plasma membrane ATP-binding cassette (ABC) transporter%2C multidrug transporter actively regulated by Pdr1p%3B also involved in steroid transport%2C cation resistance%2C and cellular detoxification during exponential growth
XLOC_006386	XLOC_006386	LAMAP2480_6024		contig01890:8953-10361	SC	CC	OK	26.1419	19.1564	-0.448541	-6.27501	5e-05	0.000261472	yes	Plasma membrane ATP-binding cassette (ABC) transporter%2C multidrug transporter actively regulated by Pdr1p%3B also involved in steroid transport%2C cation resistance%2C and cellular detoxification during exponential growth
XLOC_006386	XLOC_006386	LAMAP2480_6024		contig01890:8953-10361	SC	CC	OK	26.1419	19.1564	-0.448541	-6.27501	5e-05	0.000261472	yes	Plasma membrane ATP-binding cassette (ABC) transporter%2C multidrug transporter actively regulated by Pdr1p%3B also involved in steroid transport%2C cation resistance%2C and cellular detoxification during exponential growth
XLOC_006441	XLOC_006441	LAMAP2480_6072		contig01916:0-800	SC	CC	OK	111606	120381	0.109195	1.6263	0.00525	0.0165023	yes	Vacuolar transporter chaperone 2
XLOC_006675	XLOC_006675	LAMAP2480_6286		contig02008:0-1970	SC	CC	OK	2.83913	4.41515	0.637015	3.08074	5e-05	0.000261472	yes	small oligopeptide transporter%2C OPT family
XLOC_006687	XLOC_006687	LAMAP2480_6297		contig02013:806-3545	SC	CC	OK	24.6704	22.2047	-0.151916	-1.87081	0.00145	0.00541926	yes	Oligopeptide transporter%3B member of the OPT family%2C with potential orthologs in S. pombe and C. albicans%3B also plays a role in formation of mature vacuoles
XLOC_006747	XLOC_006747	LAMAP2480_6351		contig02039:3000-3900	SC	CC	OK	25.1217	43.8476	0.803562	6.8931	5e-05	0.000261472	yes	Putative protein of unknown function%2C transcription is activated by paralogous transcription factors Yrm1p and Yrr1p and genes involved in pleiotropic drug resistance (PDR)%3B expression is induced in cells treated with the mycotoxin patulin
XLOC_006847	XLOC_006847	LAMAP2480_6440		contig02086:144-1251	SC	CC	OK	37.9963	41.6486	0.13241	1.80753	0.00285	0.00974555	yes	Transporter of the ATP-binding cassette (ABC) family involved in bile acid transport%3B similar to mammalian bile transporters
XLOC_006848	XLOC_006848	LAMAP2480_6441		contig02087:649-2323	SC	CC	OK	54.7904	62.9622	0.200562	2.87433	5e-05	0.000261472	yes	drug resistance MFS transporter%2C drug:H+ antiporter-2 (14 Spanner) (DHA2) family
XLOC_006848	XLOC_006848	LAMAP2480_6441		contig02087:649-2323	SC	CC	OK	54.7904	62.9622	0.200562	2.87433	5e-05	0.000261472	yes	drug resistance MFS transporter%2C drug:H+ antiporter-2 (14 Spanner) (DHA2) family
XLOC_006856	XLOC_006856	LAMAP2480_6448		contig02088:13111-14653	SC	CC	OK	1.92649	1.19488	-0.689108	-1.52572	0.0118	0.0326879	yes	Uncharacterized transporter C757.13
XLOC_006912	XLOC_006912	LAMAP2480_6496		contig02108:5887-7516	SC	CC	OK	6.21412	2.56311	-1.27766	-5.29884	5e-05	0.000261472	yes	MFS transporter%2C sugar porter (SP) family
XLOC_006976	XLOC_006976	LAMAP2480_6548		contig02138:315-1986	SC	CC	OK	231814	189252	-0.292656	-7.99961	5e-05	0.000261472	yes	Hsp70 protein that interacts with Zuo1p (a DnaJ homolog) to form a ribosome-associated complex that binds the ribosome via the Zuo1p subunit%3B also involved in pleiotropic drug resistance via sequential activation of PDR1 and PDR5%3B binds ATP
XLOC_006987	XLOC_006987	LAMAP2480_6559		contig02142:4588-7108	SC	CC	OK	30.3218	28.4903	-0.0898846	-1.65454	0.0074	0.0220299	yes	transporter%2C divalent anion:Na+ symporter (DASS) family
XLOC_007050	XLOC_007050	LAMAP2480_6614		contig02166:4999-6172	SC	CC	OK	23161	18.7502	-0.304791	-2.52182	5e-05	0.000261472	yes	Mitochondrial NAD+ transporter%2C involved in the transport of NAD+ into the mitochondria (see also YEA6)%3B member of the mitochondrial carrier subfamily%3B disputed role as a pyruvate transporter%3B has putative mouse and human orthologs
XLOC_007075	XLOC_007075	LAMAP2480_6637		contig02184:1590-3069	SC	CC	OK	11.9277	14.3009	0.261788	1.67966	0.00365	0.0120721	yes	Peptide transporter PTR2
XLOC_007238	XLOC_007238	LAMAP2480_6788		contig02259:429-1983	SC	CC	OK	24.0372	20.9776	-0.196418	-2.04428	0.00035	0.00155094	yes	ADP/ATP transporter%3B member of the Ca2+-binding subfamily of mitochondrial carriers%2C with two EF-hand motifs%3B transport activity of either Sal1p or Pet9p is critical for viability%3B polymorphic in different S. cerevisiae strains
XLOC_007264	XLOC_007264	LAMAP2480_6814		contig02270:202-1747	SC	CC	OK	7.44305	9.25392	0.31417	1.89465	0.00135	0.00509103	yes	Plasma membrane riboflavin transporter%3B facilitates the uptake of vitamin B2%3B required for FAD-dependent processes%3B sequence similarity to mammalian monocarboxylate permeases%2C however mutants are not deficient in monocarboxylate transport
XLOC_007319	XLOC_007319	LAMAP2480_6867		contig02299:858-1719	SC	CC	OK	3.5793	6.87316	0.941294	3.13843	5e-05	0.000261472	yes	Sugar transporter STL1
XLOC_007377	XLOC_007377	LAMAP2480_6919		contig02334:6154-7522	SC	CC	OK	91.3796	111229	0.283588	4.6754	5e-05	0.000261472	yes	drug resistance MFS transporter%2C drug:H+ antiporter-2 (14 Spanner) (DHA2) family
XLOC_007377	XLOC_007377	LAMAP2480_6919		contig02334:6154-7522	SC	CC	OK	91.3796	111229	0.283588	4.6754	5e-05	0.000261472	yes	drug resistance MFS transporter%2C drug:H+ antiporter-2 (14 Spanner) (DHA2) family
XLOC_007530	XLOC_007530	LAMAP2480_7052	LAMAP2480_7053	contig02416:24-4286	SC	CC	OK	61387	54.5247	-0.171021	-1.64882	0.0065	0.019773	yes	High-affinity glucose transporter SNF3
XLOC_007609	XLOC_007609	LAMAP2480_7125		contig02459:231-3532	SC	CC	OK	3.33726	5.86849	0.814325	3.97819	5e-05	0.000261472	yes	Uncharacterized MFS-type transporter C1683.03c
XLOC_007619	XLOC_007619	LAMAP2480_7134		contig02465:2911-4624	SC	CC	OK	113777	95.2087	-0.257041	-5.63788	5e-05	0.000261472	yes	High-affinity inorganic phosphate (Pi) transporter and low-affinity manganese transporter%3B regulated by Pho4p and Spt7p%3B mutation confers resistance to arsenate%3B exit from the ER during maturation requires Pho86p
XLOC_007671	XLOC_007671	LAMAP2480_7181		contig02490:804-3543	SC	CC	OK	13.2994	11.6301	-0.193503	-1.77259	0.00205	0.00733389	yes	Oligopeptide transporter%3B member of the OPT family%2C with potential orthologs in S. pombe and C. albicans%3B also plays a role in formation of mature vacuoles
XLOC_007891	XLOC_007891	LAMAP2480_7362		contig02604:4107-5520	SC	CC	OK	42.6758	38.6878	-0.141541	-1.63159	0.00565	0.0175783	yes	Vacuolar amino acid transporter 7
XLOC_007961	XLOC_007961	LAMAP2480_7420		contig02644:4840-6571	SC	CC	OK	21.0895	24.4704	0.214517	2.01079	0.0008	0.00321848	yes	NCS1 nucleoside transporter family
XLOC_008018	XLOC_008018	LAMAP2480_7473		contig02668:1467-2401	SC	CC	OK	4.27899	6.73082	0.653514	2.13593	0.0006	0.00250405	yes	Uncharacterized transporter C1B3.15C
XLOC_008020	XLOC_008020	LAMAP2480_7475		contig02669:1481-2484	SC	CC	OK	6.35346	16007	1.33309	6.10444	5e-05	0.000261472	yes	Uncharacterized transporter C1B3.15C
XLOC_008049	XLOC_008049	LAMAP2480_7504		contig02683:1684-3172	SC	CC	OK	222.65	209894	-0.0851135	-2.16403	0.0001	0.000495664	yes	Vacuolar membrane zinc transporter%2C transports zinc from the cytosol into the vacuole for storage%3B also has a role in resistance to zinc shock resulting from a sudden influx of zinc into the cytoplasm
XLOC_008060	XLOC_008060	LAMAP2480_7514		contig02685:772-2590	SC	CC	OK	25.6766	17.5916	-0.545564	-7.22144	5e-05	0.000261472	yes	formate/nitrite transporter
XLOC_008078	XLOC_008078	LAMAP2480_7531		contig02697:0-2332	SC	CC	OK	576201	678203	0.235145	2.40011	5e-05	0.000261472	yes	Plasma membrane ATP-binding cassette (ABC) transporter%2C multidrug transporter actively regulated by Pdr1p%3B also involved in steroid transport%2C cation resistance%2C and cellular detoxification during exponential growth
XLOC_008078	XLOC_008078	LAMAP2480_7531		contig02697:0-2332	SC	CC	OK	576201	678203	0.235145	2.40011	5e-05	0.000261472	yes	Plasma membrane ATP-binding cassette (ABC) transporter%2C multidrug transporter actively regulated by Pdr1p%3B also involved in steroid transport%2C cation resistance%2C and cellular detoxification during exponential growth
XLOC_008095	XLOC_008095	LAMAP2480_7545		contig02708:43-1129	SC	CC	OK	101979	111091	0.123469	2.22685	0.00015	0.000720552	yes	Membrane protein of the plasma membrane and ER%2C interacts specifically in vivo with the phospholipid translocase (flippase) Dnf1p%3B involved in translocation of phospholipids and alkylphosphocholine drugs across the plasma membrane
XLOC_008103	XLOC_008103	LAMAP2480_7554		contig02709:1812-3272	SC	CC	OK	34208	26.2404	-0.382541	-3.64458	5e-05	0.000261472	yes	Vacuolar glutathione S-conjugate transporter of the ATP-binding cassette family%2C has a role in detoxifying metals such as cadmium%2C mercury%2C and arsenite%3B also transports unconjugated bilirubin%3B similar to human cystic fibrosis protein CFTR
XLOC_008242	XLOC_008242	LAMAP2480_7674		contig02780:3015-7086	SC	CC	OK	25.3458	30.1798	0.251837	4.45202	5e-05	0.000261472	yes	Putative ABC transporter
XLOC_008276	XLOC_008276	LAMAP2480_7706		contig02800:402-2415	SC	CC	OK	46.1967	53.0238	0.198851	3552	5e-05	0.000261472	yes	Very long chain fatty acyl-CoA synthetase and long chain fatty acid transporter%3B activates imported fatty acids with a preference for very long lengths (C20-C26)%3B has a separate function in the transport of long chain fatty acids
XLOC_008323	XLOC_008323	LAMAP2480_7747		contig02824:21-2398	SC	CC	OK	19.3605	14.5986	-0.40729	-5.34902	5e-05	0.000261472	yes	Transporter of the ATP-binding cassette (ABC) family involved in bile acid transport%3B similar to mammalian bile transporters
XLOC_008329	XLOC_008329	LAMAP2480_7754		contig02827:9-1770	SC	CC	OK	2.35819	1.48176	-0.670366	-1.96345	0.00135	0.00509103	yes	Inducible high-affinity maltose transporter (alpha-glucoside transporter)%3B encoded in the MAL1 complex locus%3B broad substrate specificity that includes maltotriose%3B required for isomaltose utilization
XLOC_008568	XLOC_008568	LAMAP2480_7968		contig02957:1063-2455	SC	CC	OK	0.276914	0.977967	1.82035	1.76156	0.0152	0.040291	yes	Probable transporter MCH2
XLOC_008594	XLOC_008594	LAMAP2480_7990		contig02972:1491-1870	SC	CC	OK	22.5885	17.2166	-0.391788	-1.41252	0.0154	0.0407473	yes	vacuolar amino acid transporter 2
XLOC_008630	XLOC_008630	LAMAP2480_8022		contig02995:693-2238	SC	CC	OK	44.0703	40.0713	-0.137241	-1.76017	0.0031	0.0104804	yes	Riboflavin transporter MCH5
XLOC_008678	XLOC_008678	LAMAP2480_8062		contig03024:284-1542	SC	CC	OK	59.5907	67.1864	0.173082	2.03235	0.00065	0.00268971	yes	Mitochondrial inner membrane transporter%2C exports 2-oxoadipate and 2-oxoglutarate from the mitochondrial matrix to the cytosol for use in lysine and glutamate biosynthesis and in lysine catabolism
XLOC_008782	XLOC_008782	LAMAP2480_8147		contig03080:18-2684	SC	CC	OK	15.5478	19207	0.304916	2.51151	5e-05	0.000261472	yes	Probable transporter MCH4
XLOC_008843	XLOC_008843	LAMAP2480_8196		contig03118:1213-3226	SC	CC	OK	34.2137	39.5721	0.209911	3.24084	5e-05	0.000261472	yes	Very long chain fatty acyl-CoA synthetase and long chain fatty acid transporter%3B activates imported fatty acids with a preference for very long lengths (C20-C26)%3B has a separate function in the transport of long chain fatty acids
XLOC_009087	XLOC_009087	LAMAP2480_8409		contig03259:674-1835	SC	CC	OK	448722	61.8262	-2.85953	-48.8664	5e-05	0.000261472	yes	High-affinity zinc transporter of the plasma membrane%2C responsible for the majority of zinc uptake%3B transcription is induced under low-zinc conditions by the Zap1p transcription factor
XLOC_009226	XLOC_009226	LAMAP2480_8540		contig03340:0-955	SC	CC	OK	14168	19.4922	0.460255	2.94539	5e-05	0.000261472	yes	Probable transporter MCH4
XLOC_009516	XLOC_009516	LAMAP2480_8799		contig03509:2670-3438	SC	CC	OK	40.1736	26.4332	-0.6039	-4.65646	5e-05	0.000261472	yes	Sugar transporter STL1
XLOC_009608	XLOC_009608	LAMAP2480_8878		contig03558:926-2606	SC	CC	OK	1.19985	5.2826	2.1384	5.81721	5e-05	0.000261472	yes	drug resistance MFS transporter%2C drug:H+ antiporter-2 (14 Spanner) (DHA2) family
XLOC_009608	XLOC_009608	LAMAP2480_8878		contig03558:926-2606	SC	CC	OK	1.19985	5.2826	2.1384	5.81721	5e-05	0.000261472	yes	drug resistance MFS transporter%2C drug:H+ antiporter-2 (14 Spanner) (DHA2) family
XLOC_009893	XLOC_009893	LAMAP2480_9123		contig03753:153-1839	SC	CC	OK	3.20811	4.12688	0.363328	1.46748	0.0116	0.0322438	yes	Uncharacterized MFS-type transporter C1271.10c
XLOC_009897	XLOC_009897	LAMAP2480_9127		contig03756:783-2271	SC	CC	OK	105.58	93.3943	-0.17693	-3.76308	5e-05	0.000261472	yes	Squalene epoxidase%2C catalyzes the epoxidation of squalene to 2%2C3-oxidosqualene%3B plays an essential role in the ergosterol-biosynthesis pathway and is the specific target of the antifungal drug terbinafine
XLOC_009926	XLOC_009926	LAMAP2480_9148		contig03775:774-2262	SC	CC	OK	111821	97.7606	-0.193871	-4.12511	5e-05	0.000261472	yes	Squalene epoxidase%2C catalyzes the epoxidation of squalene to 2%2C3-oxidosqualene%3B plays an essential role in the ergosterol-biosynthesis pathway and is the specific target of the antifungal drug terbinafine
XLOC_010026	XLOC_010026	LAMAP2480_9234		contig03852:435-1596	SC	CC	OK	565.36	66.7684	-3.08193	-42.7568	5e-05	0.000261472	yes	High-affinity zinc transporter of the plasma membrane%2C responsible for the majority of zinc uptake%3B transcription is induced under low-zinc conditions by the Zap1p transcription factor
XLOC_010042	XLOC_010042	LAMAP2480_9250		contig03865:293-1954	SC	CC	OK	21.7553	18.9512	-0.199082	-1.73454	0.00355	0.0117813	yes	High-affinity glucose transporter of the major facilitator superfamily%2C nearly identical to Hxt6p%2C expressed at high basal levels relative to other HXTs%2C expression repressed by high glucose levels
XLOC_010142	XLOC_010142	LAMAP2480_9334		contig03934:0-1406	SC	CC	OK	97.6777	82.4973	-0.243682	-4.45288	5e-05	0.000261472	yes	Uncharacterized MFS-type transporter C947.06c
XLOC_010361	XLOC_010361	LAMAP2480_9511		contig04114:591-1758	SC	CC	OK	55.3106	74.2894	0.425598	6.0704	5e-05	0.000261472	yes	Plasma membrane sterol transporter of the ATP-binding cassette family%3B required%2C along with Pdr11p%2C for uptake of exogenous sterols and their incorporation into the plasma membrane%3B activity is stimulated by phosphatidylserine%3B sterol uptake is required for anaerobic growth because sterol biosynthesis requires oxygen
XLOC_010445	XLOC_010445	LAMAP2480_9578		contig04182:0-1755	SC	CC	OK	5.12406	4.12983	-0.311205	-1.94437	0.00185	0.00670694	yes	Plasma membrane ATP-binding cassette (ABC) transporter%2C multidrug transporter mediates export of many different organic anions including oligomycin%3B similar to human cystic fibrosis transmembrane receptor (CFTR)
XLOC_010445	XLOC_010445	LAMAP2480_9578		contig04182:0-1755	SC	CC	OK	5.12406	4.12983	-0.311205	-1.94437	0.00185	0.00670694	yes	Plasma membrane ATP-binding cassette (ABC) transporter%2C multidrug transporter mediates export of many different organic anions including oligomycin%3B similar to human cystic fibrosis transmembrane receptor (CFTR)
XLOC_010488	XLOC_010488	LAMAP2480_9613		contig04218:0-1562	SC	CC	OK	6.58929	5.54922	-0.247838	-1.46326	0.01395	0.0375076	yes	Regulator of drug sensitivity 2
XLOC_010564	XLOC_010564	LAMAP2480_9676		contig04278:81-1656	SC	CC	OK	42.4923	58.4441	0.459855	5.9798	5e-05	0.000261472	yes	Peptide transporter PTR2
XLOC_010749	XLOC_010749	LAMAP2480_9822		contig04425:0-1693	SC	CC	OK	2.34599	4.86796	1.05312	2.77188	5e-05	0.000261472	yes	Acetate transporter required for normal sporulation%3B phosphorylated in mitochondria
XLOC_010755	XLOC_010755	LAMAP2480_9826		contig04431:0-1691	SC	CC	OK	1.59382	4.12518	1.37197	3.74822	5e-05	0.000261472	yes	Acetate transporter required for normal sporulation%3B phosphorylated in mitochondria
XLOC_010757	XLOC_010757	LAMAP2480_9828		contig04433:0-856	SC	CC	OK	323744	276215	-0.229061	-5.73531	5e-05	0.000261472	yes	Plasma membrane ATP-binding cassette (ABC) transporter%2C multidrug transporter actively regulated by Pdr1p%3B also involved in steroid transport%2C cation resistance%2C and cellular detoxification during exponential growth
XLOC_010757	XLOC_010757	LAMAP2480_9828		contig04433:0-856	SC	CC	OK	323744	276215	-0.229061	-5.73531	5e-05	0.000261472	yes	Plasma membrane ATP-binding cassette (ABC) transporter%2C multidrug transporter actively regulated by Pdr1p%3B also involved in steroid transport%2C cation resistance%2C and cellular detoxification during exponential growth
XLOC_010830	XLOC_010830	LAMAP2480_9890		contig04497:0-1539	SC	CC	OK	226228	210918	-0.101099	-2.50177	5e-05	0.000261472	yes	Uncharacterized transporter C11D3.18C
XLOC_010941	XLOC_010941	LAMAP2480_9984		contig04604:83-980	SC	CC	OK	75.6933	86.2735	0.188753	2.52906	5e-05	0.000261472	yes	Mitochondrial protein%2C putative inner membrane transporter with a role in oleate metabolism and glutamate biosynthesis%3B member of the mitochondrial carrier (MCF) family%3B has similarity with Ymc2p
XLOC_010946	XLOC_010946	LAMAP2480_9987		contig04609:0-1499	SC	CC	OK	24.5094	17.8981	-0.453526	-3.82328	5e-05	0.000261472	yes	Oligopeptide transporter%3B member of the OPT family%2C with potential orthologs in S. pombe and C. albicans%3B also plays a role in formation of mature vacuoles

## Sheet: Ion Transporter
test_id	gene_id	gene		locus	sample_1	sample_2	status	value_1	value_2	log2(fold_change)	test_stat	p_value	q_value	significant	Product
XLOC_003239	XLOC_003239	LAMAP2480_3075		contig00799:4703-6188	SC	CC	OK	3.37511	11.1349	1.72208	9.38795	5e-05	0.000261472	yes	High affinity sulfate permease of the SulP anion transporter family%3B sulfate uptake is mediated by specific sulfate transporters Sul1p and Sul2p%2C which control the concentration of endogenous activated sulfate intermediates
XLOC_003243	XLOC_003243	LAMAP2480_3076		contig00800:0-605	SC	CC	OK	3.2259	9.24963	1.51969	4.32984	5e-05	0.000261472	yes	Sulfate permease 1
XLOC_005776	XLOC_005776	LAMAP2480_5458		contig01668:7943-9428	SC	CC	OK	25.2849	50.8547	1.0081	14.7912	5e-05	0.000261472	yes	High affinity sulfate permease of the SulP anion transporter family%3B sulfate uptake is mediated by specific sulfate transporters Sul1p and Sul2p%2C which control the concentration of endogenous activated sulfate intermediates
XLOC_005777	XLOC_005777	LAMAP2480_5459		contig01669:0-605	SC	CC	OK	27.1898	43.8564	0.689719	5.17719	5e-05	0.000261472	yes	Sulfate permease 1
XLOC_007338	XLOC_007338	LAMAP2480_6883		contig02314:0-380	SC	CC	OK	24.5865	35.2948	0.521592	2.65376	5e-05	0.000261472	yes	3'-phosphoadenylsulfate reductase%2C reduces 3'-phosphoadenylyl sulfate to adenosine-3'%2C5'-bisphosphate and free sulfite using reduced thioredoxin as cosubstrate%2C involved in sulfate assimilation and methionine metabolism
XLOC_000446	XLOC_000446	LAMAP2480_0428		contig00092:24638-26291	SC	CC	OK	227723	320.09	0.491196	13.7125	5e-05	0.000261472	yes	ATP sulfurylase%2C catalyzes the primary step of intracellular sulfate activation%2C essential for assimilatory reduction of sulfate to sulfide%2C involved in methionine metabolism
XLOC_003372	XLOC_003372	LAMAP2480_3204		contig00826:248-845	SC	CC	OK	66954	89.8811	0.424848	4.1953	5e-05	0.000261472	yes	Adenylylsulfate kinase%2C required for sulfate assimilation and involved in methionine metabolism
XLOC_009991	XLOC_009991	LAMAP2480_9204		contig03827:263-860	SC	CC	OK	83.2125	111483	0.421954	4.55268	5e-05	0.000261472	yes	Adenylylsulfate kinase%2C required for sulfate assimilation and involved in methionine metabolism
XLOC_010490	XLOC_010490	LAMAP2480_9615		contig04220:0-380	SC	CC	OK	62.6621	82.6494	0.399411	2.89655	5e-05	0.000261472	yes	phosophoadenylyl-sulfate reductase
XLOC_009979	XLOC_009979	LAMAP2480_9193		contig03817:263-860	SC	CC	OK	74.8198	94.4322	0.33586	3.45843	5e-05	0.000261472	yes	Adenylylsulfate kinase%2C required for sulfate assimilation and involved in methionine metabolism
XLOC_001369	XLOC_001369	LAMAP2480_1318		contig00283:3604-4435	SC	CC	OK	42.6186	50.8218	0.253965	2.70544	5e-05	0.000261472	yes	3'-phosphoadenylsulfate reductase%2C reduces 3'-phosphoadenylyl sulfate to adenosine-3'%2C5'-bisphosphate and free sulfite using reduced thioredoxin as cosubstrate%2C involved in sulfate assimilation and methionine metabolism
XLOC_007870	XLOC_007870	LAMAP2480_7345		contig02592:1337-3023	SC	CC	OK	26.9991	30.0719	0.155506	1.89183	0.00115	0.00441764	yes	S-adenosyl-L-methionine uroporphyrinogen III transmethylase%2C involved in the biosynthesis of siroheme%2C a prosthetic group used by sulfite reductase%3B required for sulfate assimilation and methionine biosynthesis
XLOC_008021	XLOC_008021	LAMAP2480_7476		contig02670:48-2508	SC	CC	OK	22.8034	25.1354	0.140476	1.71107	0.00295	0.0100523	yes	Putative sulfate permease%3B physically interacts with Hsp82p%3B green fluorescent protein (GFP)-fusion protein localizes to the ER%3B YPR003C is not an essential gene
XLOC_001040	XLOC_001040	LAMAP2480_1001		contig00213:1299-5746	SC	CC	OK	10.3896	55.2044	2.40964	17089	5e-05	0.000261472	yes	Ferro-O2-oxidoreductase required for high-affinity iron uptake and involved in mediating resistance to copper ion toxicity%2C belongs to class of integral membrane multicopper oxidases
XLOC_008311	XLOC_008311	LAMAP2480_7736		contig02821:2043-3624	SC	CC	OK	22.4182	7.01236	-1.6767	-13.0351	5e-05	0.000261472	yes	Iron-regulated transcriptional activator AFT2
XLOC_005282	XLOC_005282	LAMAP2480_4991		contig01484:1915-3481	SC	CC	OK	10.4119	3.51755	-1.56559	-8.52236	5e-05	0.000261472	yes	Iron-regulated transcriptional activator AFT2
XLOC_008861	XLOC_008861	LAMAP2480_8211		contig03129:2056-3595	SC	CC	OK	15.5657	6.26675	-1.31258	-9.2792	5e-05	0.000261472	yes	Iron-regulated transcriptional activator AFT2
XLOC_009287	XLOC_009287	LAMAP2480_8590		contig03374:1642-2321	SC	CC	OK	18715	45.4829	1.28113	8.29882	5e-05	0.000261472	yes	High affinity iron permease involved in the transport of iron across the plasma membrane%3B forms complex with Fet3p%3B expression is regulated by iron
XLOC_009189	XLOC_009189	LAMAP2480_8506		contig03319:18-679	SC	CC	OK	41.2	93.1597	1.17706	11.2523	5e-05	0.000261472	yes	High affinity iron permease involved in the transport of iron across the plasma membrane%3B forms complex with Fet3p%3B expression is regulated by iron
XLOC_007927	XLOC_007927	LAMAP2480_7390		contig02625:0-626	SC	CC	OK	55.7538	107929	0.952936	9.43654	5e-05	0.000261472	yes	Ferro-O2-oxidoreductase required for high-affinity iron uptake and involved in mediating resistance to copper ion toxicity%2C belongs to class of integral membrane multicopper oxidases
XLOC_011180	XLOC_011180	LAMAP2480_10166		contig04814:63-1167	SC	CC	OK	5.04038	8.63814	0.777188	3.0621	5e-05	0.000261472	yes	Triose phosphate isomerase%2C abundant glycolytic enzyme%3B mRNA half-life is regulated by iron availability%3B transcription is controlled by activators Reb1p%2C Gcr1p%2C and Rap1p through binding sites in the 5' non-coding region
XLOC_003815	XLOC_003815	LAMAP2480_3638		contig00950:2338-3307	SC	CC	OK	37.4894	23.9538	-0.64623	-5.51109	5e-05	0.000261472	yes	Putative vacuolar Fe2+/Mn2+ transporter%3B suppresses respiratory deficit of yfh1 mutants%2C which lack the ortholog of mammalian frataxin%2C by preventing mitochondrial iron accumulation
XLOC_011179	XLOC_011179	LAMAP2480_10165		contig04813:0-1145	SC	CC	OK	1.78315	2.72575	0.612222	1.49783	0.01295	0.0352136	yes	Triose phosphate isomerase%2C abundant glycolytic enzyme%3B mRNA half-life is regulated by iron availability%3B transcription is controlled by activators Reb1p%2C Gcr1p%2C and Rap1p through binding sites in the 5' non-coding region
XLOC_003665	XLOC_003665	LAMAP2480_3486		contig00919:52-1153	SC	CC	OK	10.1285	14.5407	0.521679	3.11804	5e-05	0.000261472	yes	Multicopper oxidase%2C integral membrane protein with similarity to Fet3p%3B may have a role in iron transport
XLOC_009404	XLOC_009404	LAMAP2480_8698		contig03444:2209-2497	SC	CC	OK	35.1732	24978	-0.493819	-1.75742	0.00275	0.00944554	yes	Protein involved in negative regulation of transcription of iron regulon%3B forms an iron independent complex with Fra2p%2C Grx3p%2C and Grx4p%3B null mutant fails to repress iron regulon and is sensitive to nickel
XLOC_009400	XLOC_009400	LAMAP2480_8695		contig03442:32-1808	SC	CC	OK	30.4187	42.8027	0.492746	6.70216	5e-05	0.000261472	yes	Uracil permease%2C localized to the plasma membrane%3B expression is tightly regulated by uracil levels and environmental cues
XLOC_001634	XLOC_001634	LAMAP2480_1565		contig00324:1001-1289	SC	CC	OK	63.8385	45.4368	-0.490565	-2.31518	5e-05	0.000261472	yes	Protein involved in negative regulation of transcription of iron regulon%3B forms an iron independent complex with Fra2p%2C Grx3p%2C and Grx4p%3B null mutant fails to repress iron regulon and is sensitive to nickel
XLOC_011182	XLOC_011182	LAMAP2480_10168		contig04816:212-1172	SC	CC	OK	4.33165	6.00661	0.471633	1.80767	0.0029	0.00989802	yes	Triose phosphate isomerase%2C abundant glycolytic enzyme%3B mRNA half-life is regulated by iron availability%3B transcription is controlled by activators Reb1p%2C Gcr1p%2C and Rap1p through binding sites in the 5' non-coding region
XLOC_011183	XLOC_011183	LAMAP2480_10169		contig04817:212-1172	SC	CC	OK	5.42193	7.18039	0.405256	1.74317	0.0037	0.0122209	yes	Triose phosphate isomerase%2C abundant glycolytic enzyme%3B mRNA half-life is regulated by iron availability%3B transcription is controlled by activators Reb1p%2C Gcr1p%2C and Rap1p through binding sites in the 5' non-coding region
XLOC_005631	XLOC_005631	LAMAP2480_5320		contig01616:391-1135	SC	CC	OK	1647.83	1302.5	-0.339285	-3.43767	5e-05	0.000261472	yes	Triose phosphate isomerase%2C abundant glycolytic enzyme%3B mRNA half-life is regulated by iron availability%3B transcription is controlled by activators Reb1p%2C Gcr1p%2C and Rap1p through binding sites in the 5' non-coding region
XLOC_001054	XLOC_001054	LAMAP2480_1016		contig00217:15291-15999	SC	CC	OK	850.27	672.97	-0.337379	-4.55672	5e-05	0.000261472	yes	Triose phosphate isomerase%2C abundant glycolytic enzyme%3B mRNA half-life is regulated by iron availability%3B transcription is controlled by activators Reb1p%2C Gcr1p%2C and Rap1p through binding sites in the 5' non-coding region
XLOC_005150	XLOC_005150	LAMAP2480_4874		contig01428:1455-2376	SC	CC	OK	234267	190725	-0.296657	-6.68712	5e-05	0.000261472	yes	Mitochondrial GTP/GDP transporter%2C essential for mitochondrial genome maintenance%3B has a role in mitochondrial iron transport%3B member of the mitochondrial carrier family
XLOC_007001	XLOC_007001	LAMAP2480_6572		contig02147:0-261	SC	CC	OK	99.5878	119484	0.26278	1.43289	0.01275	0.0347408	yes	iron-sulfur cluster assembly accessory protein
XLOC_009498	XLOC_009498	LAMAP2480_8782		contig03500:0-3387	SC	CC	OK	21.5187	17.9534	-0.26133	-3.24155	5e-05	0.000261472	yes	succinate dehydrogenase and fumarate reductase iron-sulfur protein
XLOC_000499	XLOC_000499	LAMAP2480_0483		contig00102:1436-2027	SC	CC	OK	31.02	25.9572	-0.257065	-1.59427	0.0062	0.0189867	yes	Mitochondrial matrix iron chaperone%3B oxidizes and stores iron%3B interacts with Isu1p to promote Fe-S cluster assembly%3B mutation results in multiple Fe/S-dependent enzyme deficiencies%3B human frataxin homolog is mutated in Friedrich's ataxia
XLOC_003543	XLOC_003543	LAMAP2480_3366		contig00888:3350-4544	SC	CC	OK	16535	13.9067	-0.249744	-2.27513	0.00025	0.00114134	yes	Ferrochelatase%2C a mitochondrial inner membrane protein%2C catalyzes the insertion of ferrous iron into protoporphyrin IX%2C the eighth and final step in the heme biosynthetic pathway
XLOC_002596	XLOC_002596	LAMAP2480_2481		contig00602:12768-13689	SC	CC	OK	92.3584	77.6845	-0.249616	-3.65263	5e-05	0.000261472	yes	Mitochondrial GTP/GDP transporter%2C essential for mitochondrial genome maintenance%3B has a role in mitochondrial iron transport%3B member of the mitochondrial carrier family
XLOC_002419	XLOC_002419	LAMAP2480_2318		contig00542:1219-2458	SC	CC	OK	157332	134254	-0.228841	-4.73431	5e-05	0.000261472	yes	Essential iron-sulfur protein required for ribosome biogenesis and translation initiation and termination%3B facilitates binding of a multifactor complex (MFC) of initiation factors to the small ribosomal subunit%3B predicted ABC family ATPase
XLOC_010977	XLOC_010977	LAMAP2480_10011		contig04635:0-1199	SC	CC	OK	8.11642	6.94351	-0.225179	-1.48764	0.01655	0.0433512	yes	Ferro-O2-oxidoreductase required for high-affinity iron uptake and involved in mediating resistance to copper ion toxicity%2C belongs to class of integral membrane multicopper oxidases
XLOC_009341	XLOC_009341	LAMAP2480_8643		contig03410:9-993	SC	CC	OK	27.5412	32.1504	0.223246	2.07454	0.0005	0.00212922	yes	Putative protein%2C predicted to be an alpha-isopropylmalate carrier%3B belongs to the sideroblastic-associated protein family%3B non-tagged protein is detected in purified mitochondria%3B likely to play a role in iron homeostasis
XLOC_003646	XLOC_003646	LAMAP2480_3468		contig00915:11335-12195	SC	CC	OK	214523	183998	-0.221445	-4.11254	5e-05	0.000261472	yes	Ubiquinol-cytochrome-c reductase%2C a Rieske iron-sulfur protein of the mitochondrial cytochrome bc1 complex%3B transfers electrons from ubiquinol to cytochrome c1 during respiration
XLOC_010980	XLOC_010980	LAMAP2480_10014		contig04637:270-1473	SC	CC	OK	29.0361	33.4989	0.206266	2.08464	0.00015	0.000720552	yes	Ferro-O2-oxidoreductase required for high-affinity iron uptake and involved in mediating resistance to copper ion toxicity%2C belongs to class of integral membrane multicopper oxidases
XLOC_000176	XLOC_000176	LAMAP2480_0169		contig00036:2976-3843	SC	CC	OK	246287	214859	-0.19695	-3.75309	5e-05	0.000261472	yes	Ubiquinol-cytochrome-c reductase%2C a Rieske iron-sulfur protein of the mitochondrial cytochrome bc1 complex%3B transfers electrons from ubiquinol to cytochrome c1 during respiration
XLOC_000160	XLOC_000160	LAMAP2480_0152		contig00032:1055-3011	SC	CC	OK	11.3374	12.9508	0.191955	1.53019	0.0102	0.0289069	yes	Multicopper oxidase%2C integral membrane protein with similarity to Fet3p%3B may have a role in iron transport
XLOC_002641	XLOC_002641	LAMAP2480_2521		contig00614:0-1087	SC	CC	OK	34.3028	30.6721	-0.161399	-1.61041	0.0059	0.0182244	yes	Putative protein of unknown function%3B proposed to be involved in responding to environmental stresses%3B the authentic%2C non-tagged protein is detected in highly purified mitochondria in high-throughput studies
XLOC_005032	XLOC_005032	LAMAP2480_4773		contig01389:38811-43667	SC	CC	OK	21.0177	19.0075	-0.145034	-1.52954	0.0123	0.0337535	yes	Ferrochelatase%2C a mitochondrial inner membrane protein%2C catalyzes the insertion of ferrous iron into protoporphyrin IX%2C the eighth and final step in the heme biosynthetic pathway
XLOC_010176	XLOC_010176	LAMAP2480_9359		contig03956:0-2110	SC	CC	OK	22.5741	24723	0.131187	1.3888	0.01345	0.0363704	yes	Protein involved in negative regulation of transcription of iron regulon%3B forms an iron independent complex with Fra2p%2C Grx3p%2C and Grx4p%3B cytosolic%3B mutant fails to repress transcription of iron regulon and is defective in spore formation
XLOC_001872	XLOC_001872	LAMAP2480_1794		contig00376:20317-21706	SC	CC	OK	93.2232	85.1238	-0.131125	-2.46356	5e-05	0.000261472	yes	Cysteine desulfurase involved in iron-sulfur cluster (Fe/S) biogenesis and in thio-modification of mitochondrial and cytoplasmic tRNAs%3B essential protein located predominantly in mitochondria
XLOC_010984	XLOC_010984	LAMAP2480_10018		contig04641:0-1428	SC	CC	OK	281685	300514	0.0933518	2.44347	0.0001	0.000495664	yes	Ferro-O2-oxidoreductase required for high-affinity iron uptake and involved in mediating resistance to copper ion toxicity%2C belongs to class of integral membrane multicopper oxidases

## Sheet: Permeases
test_id	gene_id	gene		locus	sample_1	sample_2	status	value_1	value_2	log2(fold_change)	test_stat	p_value	q_value	significant	Product
XLOC_003239	XLOC_003239	LAMAP2480_3075		contig00799:4703-6188	SC	CC	OK	3.37511	11.1349	1.72208	9.38795	5e-05	0.000261472	yes	High affinity sulfate permease of the SulP anion transporter family%3B sulfate uptake is mediated by specific sulfate transporters Sul1p and Sul2p%2C which control the concentration of endogenous activated sulfate intermediates
XLOC_001023	XLOC_001023	LAMAP2480_0986		contig00211:14228-15740	SC	CC	OK	168455	206281	0.292251	6.7071	5e-05	0.000261472	yes	Putative plasma membrane permease proposed to be involved in carboxylic acid uptake and repressed by thiamine%3B substrate of Dbf2p/Mob1p kinase%3B transcription is altered if mitochondrial dysfunction occurs
XLOC_000602	XLOC_000602	LAMAP2480_0587	LAMAP2480_0588	contig00128:18122-29031	SC	CC	OK	62.1924	52.2335	-0.251761	-1.60813	0.00695	0.0209158	yes	Putative amino acid permease C3H1.09c
XLOC_000622	XLOC_000622	LAMAP2480_0604		contig00132:526-1300	SC	CC	OK	8.68836	16.3801	0.914792	3.83332	5e-05	0.000261472	yes	Uncharacterized amino-acid permease C584.13
XLOC_000683	XLOC_000683	LAMAP2480_0664	LAMAP2480_0665	contig00145:202-4833	SC	CC	OK	55.5727	48344	-0.20104	-2.15825	0.00045	0.00194173	yes	Protein with similarity to mammalian monocarboxylate permeases%2C which are involved in transport of monocarboxylic acids across the plasma membrane%3B mutant is not deficient in monocarboxylate transport
XLOC_003243	XLOC_003243	LAMAP2480_3076		contig00800:0-605	SC	CC	OK	3.2259	9.24963	1.51969	4.32984	5e-05	0.000261472	yes	Sulfate permease 1
XLOC_001531	XLOC_001531	LAMAP2480_1468		contig00311:4383-6099	SC	CC	OK	23.6825	30924	0.384907	4.16458	5e-05	0.000261472	yes	Proline permease%2C required for high-affinity transport of proline%3B also transports the toxic proline analog azetidine-2-carboxylate (AzC)%3B PUT4 transcription is repressed in ammonia-grown cells
XLOC_009287	XLOC_009287	LAMAP2480_8590		contig03374:1642-2321	SC	CC	OK	18715	45.4829	1.28113	8.29882	5e-05	0.000261472	yes	High affinity iron permease involved in the transport of iron across the plasma membrane%3B forms complex with Fet3p%3B expression is regulated by iron
XLOC_009189	XLOC_009189	LAMAP2480_8506		contig03319:18-679	SC	CC	OK	41.2	93.1597	1.17706	11.2523	5e-05	0.000261472	yes	High affinity iron permease involved in the transport of iron across the plasma membrane%3B forms complex with Fet3p%3B expression is regulated by iron
XLOC_001043	XLOC_001043	LAMAP2480_1004		contig00214:1687-3280	SC	CC	OK	211082	276.26	0.388226	10.0027	5e-05	0.000261472	yes	amino acid permease
XLOC_002024	XLOC_002024	LAMAP2480_1949		contig00407:21105-22665	SC	CC	OK	39.5442	46.9859	0.248761	3.23535	5e-05	0.000261472	yes	Ammonium permease of high capacity and low affinity%3B belongs to a ubiquitous family of cytoplasmic membrane proteins that transport only ammonium (NH4+)%3B expression is under the nitrogen catabolite repression regulation ammonia permease
XLOC_002088	XLOC_002088	LAMAP2480_2011		contig00429:11644-13054	SC	CC	OK	17.3951	28.0982	0.691799	7.06536	5e-05	0.000261472	yes	Ammonium permease involved in regulation of pseudohyphal growth%3B belongs to a ubiquitous family of cytoplasmic membrane proteins that transport only ammonium (NH4+)%3B expression is under the nitrogen catabolite repression regulation
XLOC_001277	XLOC_001277	LAMAP2480_1226		contig00267:13635-15180	SC	CC	OK	8.76225	12.2175	0.479581	3.22454	5e-05	0.000261472	yes	Plasma membrane riboflavin transporter%3B facilitates the uptake of vitamin B2%3B required for FAD-dependent processes%3B sequence similarity to mammalian monocarboxylate permeases%2C however mutants are not deficient in monocarboxylate transport
XLOC_001382	XLOC_001382	LAMAP2480_1329		contig00285:971-3308	SC	CC	OK	4.95625	7.68064	0.631978	4.60507	5e-05	0.000261472	yes	ABC transporter ATP-binding protein/permease PDR18
XLOC_003034	XLOC_003034	LAMAP2480_2884		contig00756:24512-26222	SC	CC	OK	12.1874	20.6395	0.760021	6.12043	5e-05	0.000261472	yes	Permease that serves as a gamma-aminobutyrate (GABA) transport protein involved in the utilization of GABA as a nitrogen source%3B catalyzes the transport of putrescine and delta-aminolevulinic acid (ALA)%3B localized to the vacuolar membrane
XLOC_001669	XLOC_001669	LAMAP2480_1603		contig00331:784-3373	SC	CC	OK	8.68389	10.26	0.240616	2.57941	5e-05	0.000261472	yes	Nitrogen permease reactivator protein
XLOC_005776	XLOC_005776	LAMAP2480_5458		contig01668:7943-9428	SC	CC	OK	25.2849	50.8547	1.0081	14.7912	5e-05	0.000261472	yes	High affinity sulfate permease of the SulP anion transporter family%3B sulfate uptake is mediated by specific sulfate transporters Sul1p and Sul2p%2C which control the concentration of endogenous activated sulfate intermediates
XLOC_003318	XLOC_003318	LAMAP2480_3150		contig00816:2702-4274	SC	CC	OK	84.5216	74.1268	-0.189325	-3.80597	5e-05	0.000261472	yes	Purine-cytosine permease%2C mediates purine (adenine%2C guanine%2C and hypoxanthine) and cytosine accumulation
XLOC_005777	XLOC_005777	LAMAP2480_5459		contig01669:0-605	SC	CC	OK	27.1898	43.8564	0.689719	5.17719	5e-05	0.000261472	yes	Sulfate permease 1
XLOC_003476	XLOC_003476	LAMAP2480_3308		contig00865:0-999	SC	CC	OK	284619	336482	0.241498	5.79261	5e-05	0.000261472	yes	Plasma membrane arginine permease%2C requires phosphatidyl ethanolamine (PE) for localization%2C exclusively associated with lipid rafts%3B mutation confers canavanine resistance
XLOC_002141	XLOC_002141	LAMAP2480_2060		contig00444:16560-17472	SC	CC	OK	50.5682	55.5839	0.136438	1.44389	0.01365	0.0368228	yes	Protein required for the transport of amino acid permease Gap1p from the Golgi to the cell surface%3B component of the TOR signaling pathway%3B associates with both Tor1p and Tor2p%3B contains a WD-repeat
XLOC_002349	XLOC_002349	LAMAP2480_2251		contig00511:4012-6964	SC	CC	OK	3.07183	3.65916	0.252413	1.73055	0.00445	0.0143104	yes	Nitrogen permease regulator 3
XLOC_004496	XLOC_004496	LAMAP2480_4270		contig01216:80-1795	SC	CC	OK	24.4113	32.7204	0.422643	4.52809	5e-05	0.000261472	yes	Proline permease%2C required for high-affinity transport of proline%3B also transports the toxic proline analog azetidine-2-carboxylate (AzC)%3B PUT4 transcription is repressed in ammonia-grown cells
XLOC_006138	XLOC_006138	LAMAP2480_5791		contig01793:4867-6472	SC	CC	OK	3.62022	6.11999	0.757454	2.99755	5e-05	0.000261472	yes	Allantoate permease%3B ureidosuccinate permease%3B also transports dipeptides%2C though with lower affinity than for allantoate and ureidosuccinate%3B expression is constitutive but sensitive to nitrogen catabolite repression
XLOC_009400	XLOC_009400	LAMAP2480_8695		contig03442:32-1808	SC	CC	OK	30.4187	42.8027	0.492746	6.70216	5e-05	0.000261472	yes	Uracil permease%2C localized to the plasma membrane%3B expression is tightly regulated by uracil levels and environmental cues
XLOC_003785	XLOC_003785	LAMAP2480_3606		contig00942:12981-14478	SC	CC	OK	12.4672	17.8653	0.519031	3.64401	5e-05	0.000261472	yes	Plasma membrane pyridoxine (vitamin B6) transporter%3B member of the purine-cytosine permease subfamily within the major facilitator superfamily%3B proton symporter with similarity to Fcy21p%2C Fcy2p%2C and Fcy22p
XLOC_007106	XLOC_007106	LAMAP2480_6664		contig02200:523-2233	SC	CC	OK	19.2773	35.7786	0.89219	9.44273	5e-05	0.000261472	yes	Permease that serves as a gamma-aminobutyrate (GABA) transport protein involved in the utilization of GABA as a nitrogen source%3B catalyzes the transport of putrescine and delta-aminolevulinic acid (ALA)%3B localized to the vacuolar membrane
XLOC_004193	XLOC_004193	LAMAP2480_3998		contig01076:104-1841	SC	CC	OK	86.0359	141546	0.718262	14.8282	5e-05	0.000261472	yes	Dicarboxylic amino acid permease%2C mediates high-affinity and high-capacity transport of L-glutamate and L-aspartate%3B also a transporter for Gln%2C Asn%2C Ser%2C Ala%2C and Gly
XLOC_004938	XLOC_004938	LAMAP2480_4685		contig01365:4091-7462	SC	CC	OK	33.3135	42.4038	0.348086	4.35351	5e-05	0.000261472	yes	Protein with similarity to mammalian monocarboxylate permeases%2C which are involved in transport of monocarboxylic acids across the plasma membrane%3B mutant is not deficient in monocarboxylate transport
XLOC_009150	XLOC_009150	LAMAP2480_8468		contig03299:868-2431	SC	CC	OK	135277	123854	-0.127275	-2.93105	5e-05	0.000261472	yes	Purine-cytosine permease%2C mediates purine (adenine%2C guanine%2C and hypoxanthine) and cytosine accumulation
XLOC_005312	XLOC_005312	LAMAP2480_5019		contig01498:0-1585	SC	CC	OK	15899	21.5796	0.440732	3.97934	5e-05	0.000261472	yes	High affinity uridine permease%2C localizes to the plasma membrane%3B also mediates low but significant transport of the cytotoxic nucleoside analog 5-fluorouridine%3B not involved in uracil transport
XLOC_006092	XLOC_006092	LAMAP2480_5750		contig01782:3542-5039	SC	CC	OK	11.3664	16.9495	0.576462	4.48658	5e-05	0.000261472	yes	Protein with similarity to mammalian monocarboxylate permeases%2C which are involved in transport of monocarboxylic acids across the plasma membrane%3B mutant is not deficient in monocarboxylate transport
XLOC_007264	XLOC_007264	LAMAP2480_6814		contig02270:202-1747	SC	CC	OK	7.44305	9.25392	0.31417	1.89465	0.00135	0.00509103	yes	Plasma membrane riboflavin transporter%3B facilitates the uptake of vitamin B2%3B required for FAD-dependent processes%3B sequence similarity to mammalian monocarboxylate permeases%2C however mutants are not deficient in monocarboxylate transport
XLOC_007926	XLOC_007926	LAMAP2480_7389		contig02624:137-1764	SC	CC	OK	321425	413488	0.363364	6.86637	5e-05	0.000261472	yes	amino acid permease
XLOC_001740	XLOC_001740	LAMAP2480_1665		contig00346:466-1717	SC	CC	OK	5.33813	7.88755	0.563244	2.19317	0.00025	0.00114134	yes	Allantoate permease%3B ureidosuccinate permease%3B also transports dipeptides%2C though with lower affinity than for allantoate and ureidosuccinate%3B expression is constitutive but sensitive to nitrogen catabolite repression
XLOC_001886	XLOC_001886	LAMAP2480_1818	LAMAP2480_1819	LAMAP2480_1820	SC	CC	OK	102271	88.1654	-0.214113	-2.11332	0.00045	0.00194173	yes	Plasma membrane arginine permease%2C requires phosphatidyl ethanolamine (PE) for localization%2C exclusively associated with lipid rafts%3B mutation confers canavanine resistance
XLOC_010715	XLOC_010715	LAMAP2480_9797		contig04391:259-1627	SC	CC	OK	58.6418	64.8492	0.145159	1.94292	0.00085	0.00339814	yes	Low-affinity amino acid permease%2C may act to supply the cell with amino acids as nitrogen source in nitrogen-poor conditions%3B transcription is induced under conditions of sulfur limitation%3B plays a role in regulating Ty1 transposition
XLOC_010661	XLOC_010661	LAMAP2480_9755		contig04348:0-930	SC	CC	OK	14.1941	17.8262	0.328706	2.04641	0.0005	0.00212922	yes	General amino acid permease%3B Gap1p senses the presence of amino acid substrates to regulate localization to the plasma membrane when needed
XLOC_005310	XLOC_005310	LAMAP2480_5018		contig01497:747-2523	SC	CC	OK	1.05317	1.83141	0.798224	2.16028	0.0007	0.00286341	yes	Allantoin permease%3B expression sensitive to nitrogen catabolite repression and induced by allophanate%2C an intermediate in allantoin degradation
XLOC_009914	XLOC_009914	LAMAP2480_9138		contig03765:485-2261	SC	CC	OK	6.0732	7.63513	0.330195	2.00913	0.00105	0.00409042	yes	Allantoin permease%3B expression sensitive to nitrogen catabolite repression and induced by allophanate%2C an intermediate in allantoin degradation
XLOC_008021	XLOC_008021	LAMAP2480_7476		contig02670:48-2508	SC	CC	OK	22.8034	25.1354	0.140476	1.71107	0.00295	0.0100523	yes	Putative sulfate permease%3B physically interacts with Hsp82p%3B green fluorescent protein (GFP)-fusion protein localizes to the ER%3B YPR003C is not an essential gene
XLOC_002330	XLOC_002330	LAMAP2480_2232		contig00509:875-2285	SC	CC	OK	4.91711	6.3918	0.378413	1.98676	0.0014	0.00525791	yes	Ammonium permease involved in regulation of pseudohyphal growth%3B belongs to a ubiquitous family of cytoplasmic membrane proteins that transport only ammonium (NH4+)%3B expression is under the nitrogen catabolite repression regulation
XLOC_009852	XLOC_009852	LAMAP2480_9090		contig03726:1440-2510	SC	CC	OK	36.3824	30.3887	-0.259705	-2.12361	0.00035	0.00155094	yes	Uncharacterized amino-acid permease C1039.01
XLOC_010496	XLOC_010496	LAMAP2480_9619		contig04224:0-1506	SC	CC	OK	3.14704	4.90825	0.64121	2.68562	5e-05	0.000261472	yes	amino acid permease (yeast)
XLOC_010497	XLOC_010497	LAMAP2480_9620		contig04225:0-1506	SC	CC	OK	2.62548	4.70839	0.842652	3.3441	5e-05	0.000261472	yes	amino acid permease (yeast)
XLOC_006254	XLOC_006254	LAMAP2480_5891		contig01843:985-2608	SC	CC	OK	24.3515	27372	0.168693	1.61457	0.00535	0.0167769	yes	Putative protein with similarity to the allantoate permease (Dal5p) subfamily of the major facilitator superfamily%3B mRNA expression is elevated by sulfur limitation%3B YIL166C is a non-essential gene
XLOC_011018	XLOC_011018	LAMAP2480_10043		contig04670:192-1299	SC	CC	OK	5.82436	7.6627	0.395754	1.94408	0.00105	0.00409042	yes	amino acid permease
XLOC_011020	XLOC_011020	LAMAP2480_10045		contig04672:121-1569	SC	CC	OK	10.4372	11.8222	0.179767	1.52379	0.01205	0.0331982	yes	amino acid permease
XLOC_005589	XLOC_005589	LAMAP2480_5277		contig01601:7900-11370	SC	CC	OK	6.95099	8.3479	0.264194	1.57817	0.00675	0.020402	yes	Plasma membrane permease%2C mediates uptake of glycerophosphoinositol and glycerophosphocholine as sources of the nutrients inositol and phosphate%3B expression and transport rate are regulated by phosphate and inositol availability
XLOC_009220	XLOC_009220	LAMAP2480_8533		contig03336:0-930	SC	CC	OK	7.21932	9.17797	0.346312	1.53603	0.0088	0.0255277	yes	General amino acid permease%3B Gap1p senses the presence of amino acid substrates to regulate localization to the plasma membrane when needed
XLOC_010831	XLOC_010831	LAMAP2480_9891		contig04498:0-1129	SC	CC	OK	4.98734	6.4488	0.370759	1.53619	0.0096	0.0274618	yes	Low-affinity methionine permease
XLOC_012265	XLOC_012265	LAMAP2480_10951		contig05834:15-813	SC	CC	OK	13.6881	16741	0.290465	1.57534	0.00675	0.020402	yes	Putative ATP-dependent permease of the ABC transporter family of proteins
XLOC_012267	XLOC_012267	LAMAP2480_10952		contig05836:45-935	SC	CC	OK	14.3106	11888	-0.267574	-1.55453	0.00825	0.0241766	yes	Putative ATP-dependent permease of the ABC transporter family of proteins
XLOC_012269	XLOC_012269	LAMAP2480_10954		contig05839:387-947	SC	CC	OK	7.89903	4.94567	-0.675508	-1.82062	0.00255	0.0088584	yes	Putative ATP-dependent permease of the ABC transporter family of proteins
XLOC_012270	XLOC_012270	LAMAP2480_10955		contig05840:106-973	SC	CC	OK	22.2943	25.6758	0.20373	1.42499	0.0148	0.0394092	yes	Putative ATP-dependent permease of the ABC transporter family of proteins
XLOC_012271	XLOC_012271	LAMAP2480_10957		contig05841:0-881	SC	CC	OK	160107	133157	-0.265906	-4.81567	5e-05	0.000261472	yes	Putative ATP-dependent permease of the ABC transporter family of proteins
XLOC_012273	XLOC_012273	LAMAP2480_10958		contig05842:0-949	SC	CC	OK	50.1664	44.0211	-0.188528	-1.77879	0.0019	0.00686609	yes	Putative ATP-dependent permease of the ABC transporter family of proteins
XLOC_008330	XLOC_008330	LAMAP2480_7756		contig02828:1011-3989	SC	CC	OK	12741	10.7639	-0.243288	-1.39286	0.01725	0.0449434	yes	Plasma membrane permease%2C mediates uptake of glycerophosphoinositol and glycerophosphocholine as sources of the nutrients inositol and phosphate%3B expression and transport rate are regulated by phosphate and inositol availability
XLOC_014589	XLOC_014589	LAMAP2480_12260		contig08431:0-568	SC	CC	OK	22708	30.9374	0.446149	2.36636	5e-05	0.000261472	yes	Plasma membrane riboflavin transporter%3B facilitates the uptake of vitamin B2%3B required for FAD-dependent processes%3B sequence similarity to mammalian monocarboxylate permeases%2C however mutants are not deficient in monocarboxylate transport
XLOC_014615	XLOC_014615	LAMAP2480_12269		contig08461:0-500	SC	CC	OK	81.0967	71.8792	-0.174069	-1.55309	0.00735	0.0218988	yes	Plasma membrane riboflavin transporter%3B facilitates the uptake of vitamin B2%3B required for FAD-dependent processes%3B sequence similarity to mammalian monocarboxylate permeases%2C however mutants are not deficient in monocarboxylate transport

## Sheet: Oxidative Stress
test_id	gene_id	gene		locus	sample_1	sample_2	status	value_1	value_2	log2(fold_change)	test_stat	p_value	q_value	significant	Product
XLOC_010879	XLOC_010879	LAMAP2480_9932		contig04548:567-1173	SC	CC	OK	348361	1469.81	2.07698	27.0625	5e-05	0.000261472	yes	Protein with similarity to members of a family of flavodoxin-like proteins%3B induced by oxidative stress in a Yap1p dependent manner%3B the authentic%2C non-tagged protein is detected in highly purified mitochondria in high-throughput studies
XLOC_001793	XLOC_001793	LAMAP2480_1721		contig00355:9585-10628	SC	CC	OK	43.9347	13.9142	-1.6588	-7.49839	5e-05	0.000261472	yes	Protein with similarity to members of a family of flavodoxin-like proteins%3B induced by oxidative stress in a Yap1p dependent manner%3B the authentic%2C non-tagged protein is detected in highly purified mitochondria in high-throughput studies
XLOC_000597	XLOC_000597	LAMAP2480_0579		contig00128:1125-1821	SC	CC	OK	158797	368374	1.21399	24358	5e-05	0.000261472	yes	Mitochondrial peroxiredoxin (1-Cys Prx) with thioredoxin peroxidase activity%2C has a role in reduction of hydroperoxides%3B reactivation requires Trr2p and glutathione%3B induced during respiratory growth and oxidative stress%3B phosphorylated
XLOC_002373	XLOC_002373	LAMAP2480_2272		contig00524:1355-2501	SC	CC	OK	459368	1021.6	1.15311	17.1108	5e-05	0.000261472	yes	Mitochondrial peroxiredoxin (1-Cys Prx) with thioredoxin peroxidase activity%2C has a role in reduction of hydroperoxides%3B reactivation requires Trr2p and glutathione%3B induced during respiratory growth and oxidative stress%3B phosphorylated
XLOC_006787	XLOC_006787	LAMAP2480_6387		contig02051:26-403	SC	CC	OK	170055	90.1346	-0.915851	-9.49749	5e-05	0.000261472	yes	Mitochondrial malic enzyme%2C catalyzes the oxidative decarboxylation of malate to pyruvate%2C which is a key intermediate in sugar metabolism and a precursor for synthesis of several amino acids
XLOC_001854	XLOC_001854	LAMAP2480_1781		contig00374:11433-12408	SC	CC	OK	270589	150289	-0.848362	-19.3401	5e-05	0.000261472	yes	Transaldolase%2C enzyme in the non-oxidative pentose phosphate pathway%3B converts sedoheptulose 7-phosphate and glyceraldehyde 3-phosphate to erythrose 4-phosphate and fructose 6-phosphate
XLOC_010444	XLOC_010444	LAMAP2480_9577		contig04181:139-1348	SC	CC	OK	14.1037	25.2216	0.838587	7.93675	5e-05	0.000261472	yes	Conserved NADPH oxidoreductase containing flavin mononucleotide (FMN)%2C homologous to Oye3p with different ligand binding and catalytic properties%3B may be involved in sterol metabolism%2C oxidative stress response%2C and programmed cell death
XLOC_009945	XLOC_009945	LAMAP2480_9166		contig03790:885-2094	SC	CC	OK	21.3261	36.2715	0.766214	9.00281	5e-05	0.000261472	yes	Conserved NADPH oxidoreductase containing flavin mononucleotide (FMN)%2C homologous to Oye3p with different ligand binding and catalytic properties%3B may be involved in sterol metabolism%2C oxidative stress response%2C and programmed cell death
XLOC_000721	XLOC_000721	LAMAP2480_0707		contig00150:14498-16277	SC	CC	OK	42.9169	25.4941	-0.751383	-12.6127	5e-05	0.000261472	yes	Mitochondrial malic enzyme%2C catalyzes the oxidative decarboxylation of malate to pyruvate%2C which is a key intermediate in sugar metabolism and a precursor for synthesis of several amino acids
XLOC_004279	XLOC_004279	LAMAP2480_4077		contig01106:2318-2633	SC	CC	OK	207497	345554	0.73582	7.78833	5e-05	0.000261472	yes	Glutaredoxin that employs a dithiol mechanism of catalysis%3B monomeric%3B activity is low and null mutation does not affect sensitivity to oxidative stress%3B GFP-fusion protein localizes to the cytoplasm%3B expression strongly induced by arsenic
XLOC_005952	XLOC_005952	LAMAP2480_5617		contig01739:11416-12391	SC	CC	OK	515366	313926	-0.715173	-19.4384	5e-05	0.000261472	yes	Transaldolase%2C enzyme in the non-oxidative pentose phosphate pathway%3B converts sedoheptulose 7-phosphate and glyceraldehyde 3-phosphate to erythrose 4-phosphate and fructose 6-phosphate
XLOC_004714	XLOC_004714	LAMAP2480_4473		contig01296:468-1677	SC	CC	OK	50823	78.9386	0.635248	11.1874	5e-05	0.000261472	yes	Conserved NADPH oxidoreductase containing flavin mononucleotide (FMN)%2C homologous to Oye3p with different ligand binding and catalytic properties%3B may be involved in sterol metabolism%2C oxidative stress response%2C and programmed cell death
XLOC_002937	XLOC_002937	LAMAP2480_2793		contig00715:40949-41849	SC	CC	OK	17622	25.1878	0.515343	3.25282	5e-05	0.000261472	yes	Mitochondrial glycosylase/lyase that specifically excises 7%2C8-dihydro-8-oxoguanine residues located opposite cytosine or thymine residues in DNA%2C repairs oxidative damage to mitochondrial DNA%2C contributes to UVA resistance
XLOC_000765	XLOC_000765	LAMAP2480_0745		contig00155:10175-11363	SC	CC	OK	3.33379	4.52927	0.442114	1.58557	0.00665	0.020158	yes	Nitric oxide oxidoreductase%2C flavohemoglobin involved in nitric oxide detoxification%3B plays a role in the oxidative and nitrosative stress responses
XLOC_003495	XLOC_003495	LAMAP2480_3324		contig00871:791-2210	SC	CC	OK	31.0442	41.8871	0.432183	5.40478	5e-05	0.000261472	yes	Gamma-aminobutyrate (GABA) transaminase (4-aminobutyrate aminotransferase) involved in the 4-aminobutyrate and glutamate degradation pathways%3B required for normal oxidative stress tolerance and nitrogen utilization
XLOC_006888	XLOC_006888	LAMAP2480_6479		contig02101:257-959	SC	CC	OK	51.8521	39.0234	-0.41006	-3.85576	5e-05	0.000261472	yes	D-ribulose-5-phosphate 3-epimerase%2C catalyzes a reaction in the non-oxidative part of the pentose-phosphate pathway%3B mutants are sensitive to oxidative stress
XLOC_007538	XLOC_007538	LAMAP2480_7061		contig02422:3914-4534	SC	CC	OK	57.9136	76.7504	0.406273	3.84628	5e-05	0.000261472	yes	Thiol-specific peroxiredoxin%2C reduces hydroperoxides to protect against oxidative damage%3B function in vivo requires covalent conjugation to Urm1p
XLOC_001274	XLOC_001274	LAMAP2480_1219		contig00267:109-1084	SC	CC	OK	66.0166	50.5431	-0.385314	-4.77938	5e-05	0.000261472	yes	Aldose reductase involved in methylglyoxal%2C d-xylose%2C arabinose%2C and galactose metabolism%3B stress induced (osmotic%2C ionic%2C oxidative%2C heat shock%2C starvation and heavy metals)%3B regulated by the HOG pathway
XLOC_001950	XLOC_001950	LAMAP2480_1878		contig00385:34390-35809	SC	CC	OK	27.5492	35904	0.382132	4.48349	5e-05	0.000261472	yes	Gamma-aminobutyrate (GABA) transaminase (4-aminobutyrate aminotransferase) involved in the 4-aminobutyrate and glutamate degradation pathways%3B required for normal oxidative stress tolerance and nitrogen utilization
XLOC_004801	XLOC_004801	LAMAP2480_4554		contig01321:355-1168	SC	CC	OK	10.0167	13.0513	0.381792	2.13224	0.0005	0.00212922	yes	Vacuolar RNase of the T(2) family%2C relocalizes to the cytosol where it cleaves tRNAs upon oxidative or stationary phase stress%3B promotes apoptosis under stress conditions and this function is independent of its catalytic activity
XLOC_012134	XLOC_012134	LAMAP2480_10863		contig05709:344-1086	SC	CC	OK	2175.91	1686.75	-0.367373	-3.72063	5e-05	0.000261472	yes	Phosphatidylinositol transfer protein with a potential role in regulating lipid and fatty acid metabolism under heme-depleted conditions%3B interacts specifically with thioredoxin peroxidase%3B may have a role in oxidative stress resistance
XLOC_001535	XLOC_001535	LAMAP2480_1475		contig00312:13745-16938	SC	CC	OK	265377	207651	-0.353882	-5.47507	5e-05	0.000261472	yes	Cytoplasmic thioredoxin reductase%2C key regulatory enzyme that determines the redox state of the thioredoxin system%2C which acts as a disulfide reductase system and protects cells against both oxidative and reductive stress
XLOC_012132	XLOC_012132	LAMAP2480_10862		contig05706:97-1009	SC	CC	OK	31.6916	39.9945	0.335702	3.86873	5e-05	0.000261472	yes	Phosphatidylinositol transfer protein with a potential role in regulating lipid and fatty acid metabolism under heme-depleted conditions%3B interacts specifically with thioredoxin peroxidase%3B may have a role in oxidative stress resistance
XLOC_012356	XLOC_012356	LAMAP2480_11017		contig05923:68-1104	SC	CC	OK	36221	28784	-0.331557	-2.81988	5e-05	0.000261472	yes	Hydroperoxide and superoxide-radical responsive glutathione-dependent oxidoreductase%3B monothiol glutaredoxin subfamily member along with Grx3p and Grx5p%3B protects cells from oxidative damage%3B mutant has increased aneuploidy tolerance
XLOC_014416	XLOC_014416	LAMAP2480_12190		contig08219:0-625	SC	CC	OK	19.2845	24143	0.324165	2.05826	0.00075	0.00304073	yes	Aldose reductase involved in methylglyoxal%2C d-xylose%2C arabinose%2C and galactose metabolism%3B stress induced (osmotic%2C ionic%2C oxidative%2C heat shock%2C starvation and heavy metals)%3B regulated by the HOG pathway
XLOC_012141	XLOC_012141	LAMAP2480_10866		contig05715:0-590	SC	CC	OK	171902	137515	-0.322003	-4.33688	5e-05	0.000261472	yes	Phosphatidylinositol transfer protein with a potential role in regulating lipid and fatty acid metabolism under heme-depleted conditions%3B interacts specifically with thioredoxin peroxidase%3B may have a role in oxidative stress resistance
XLOC_009771	XLOC_009771	LAMAP2480_9023		contig03667:765-1385	SC	CC	OK	74.8019	93.3631	0.319779	3.35169	5e-05	0.000261472	yes	Thiol-specific peroxiredoxin%2C reduces hydroperoxides to protect against oxidative damage%3B function in vivo requires covalent conjugation to Urm1p
XLOC_004596	XLOC_004596	LAMAP2480_4362		contig01261:6465-6975	SC	CC	OK	1386.18	1121.73	-0.305391	-8.39045	5e-05	0.000261472	yes	Protein that associates with ribosomes%3B homolog of translationally controlled tumor protein%3B green fluorescent protein (GFP)-fusion protein localizes to the cytoplasm and relocates to the mitochondrial outer surface upon oxidative stress
XLOC_006532	XLOC_006532	LAMAP2480_6157		contig01948:2938-4348	SC	CC	OK	4.73026	5.82101	0.299349	1.40827	0.0176	0.0457169	yes	Gamma-aminobutyrate (GABA) transaminase (4-aminobutyrate aminotransferase) involved in the 4-aminobutyrate and glutamate degradation pathways%3B required for normal oxidative stress tolerance and nitrogen utilization
XLOC_002861	XLOC_002861	LAMAP2480_2706		contig00702:15578-16547	SC	CC	OK	48.0088	58.9121	0.295264	2.67841	5e-05	0.000261472	yes	Thiol-specific peroxiredoxin%2C reduces hydroperoxides to protect against oxidative damage%3B function in vivo requires covalent conjugation to Urm1p
XLOC_008618	XLOC_008618	LAMAP2480_8012		contig02988:2126-2828	SC	CC	OK	117731	95.9522	-0.295103	-4.17959	5e-05	0.000261472	yes	D-ribulose-5-phosphate 3-epimerase%2C catalyzes a reaction in the non-oxidative part of the pentose-phosphate pathway%3B mutants are sensitive to oxidative stress
XLOC_006028	XLOC_006028	LAMAP2480_5692		contig01763:4-1930	SC	CC	OK	247.83	202493	-0.291483	-5.29956	5e-05	0.000261472	yes	6-phosphogluconate dehydrogenase (decarboxylating)%2C catalyzes an NADPH regenerating reaction in the pentose phosphate pathway%3B required for growth on D-glucono-delta-lactone and adaptation to oxidative stress
XLOC_012135	XLOC_012135	LAMAP2480_10864		contig05710:0-934	SC	CC	OK	76.6099	63.0672	-0.280639	-3.61155	5e-05	0.000261472	yes	Phosphatidylinositol transfer protein with a potential role in regulating lipid and fatty acid metabolism under heme-depleted conditions%3B interacts specifically with thioredoxin peroxidase%3B may have a role in oxidative stress resistance
XLOC_001310	XLOC_001310	LAMAP2480_1262		contig00270:7917-9759	SC	CC	OK	60.1359	72.8725	0.277149	6.17592	5e-05	0.000261472	yes	Glutamate decarboxylase%2C converts glutamate into gamma-aminobutyric acid (GABA) during glutamate catabolism%3B involved in response to oxidative stress
XLOC_007266	XLOC_007266	LAMAP2480_6820		contig02270:14551-15526	SC	CC	OK	43.5808	36.2687	-0.264966	-2.69271	5e-05	0.000261472	yes	Aldose reductase involved in methylglyoxal%2C d-xylose%2C arabinose%2C and galactose metabolism%3B stress induced (osmotic%2C ionic%2C oxidative%2C heat shock%2C starvation and heavy metals)%3B regulated by the HOG pathway
XLOC_004693	XLOC_004693	LAMAP2480_4451		contig01288:0-1384	SC	CC	OK	8.36971	10.0561	0.264815	1.7667	0.0032	0.0107588	yes	Component of a Cdc48p-complex involved in protein quality control%3B exhibits cytosolic and ER-membrane localization%2C with Cdc48p%2C during normal growth%2C and contributes to ER-associated degradation (ERAD) of specific substrates at a step after their ubiquitination%3B forms a mitochondrially-associated complex with Cdc48p and Npl4p under oxidative stress that is required for ubiquitin-mediat…
XLOC_007856	XLOC_007856	LAMAP2480_7334		contig02582:2689-3841	SC	CC	OK	18.8503	22.5516	0.258637	2.00313	0.00075	0.00304073	yes	Mitochondrial NADH kinase%2C phosphorylates NADH%3B also phosphorylates NAD(+) with lower specificity%3B required for the response to oxidative stress
XLOC_004037	XLOC_004037	LAMAP2480_3850		contig01015:2062-2791	SC	CC	OK	19.0706	15.9494	-0.257848	-1.4218	0.0142	0.0380609	yes	Sedoheptulose bisphosphatase involved in riboneogenesis%3B dephosphorylates sedoheptulose 1%2C7-bisphosphate%2C which is converted via the nonoxidative pentose phosphate pathway to ribose-5-phosphate%3B facilitates the conversion of glycolytic intermediates to pentose phosphate units%3B also has fructose 1%2C6-bisphosphatase activity but this is probably not biologically relevant%2C since deletio…
XLOC_012350	XLOC_012350	LAMAP2480_11013		contig05918:380-1104	SC	CC	OK	15.6878	13.1513	-0.25443	-1.6348	0.0063	0.0192446	yes	Hydroperoxide and superoxide-radical responsive glutathione-dependent oxidoreductase%3B monothiol glutaredoxin subfamily member along with Grx3p and Grx5p%3B protects cells from oxidative damage%3B mutant has increased aneuploidy tolerance
XLOC_000789	XLOC_000789	LAMAP2480_0768		contig00160:75-680	SC	CC	OK	33.7321	28.4601	-0.245181	-2.00229	0.0014	0.00525791	yes	Component of the mitochondrial alpha-ketoglutarate dehydrogenase complex%2C which catalyzes a key step in the tricarboxylic acid (TCA) cycle%2C the oxidative decarboxylation of alpha-ketoglutarate to form succinyl-CoA
XLOC_002998	XLOC_002998	LAMAP2480_2848		contig00744:727-1844	SC	CC	OK	44.3488	37.4929	-0.242278	-2.66147	5e-05	0.000261472	yes	Protein kinase involved in the response to oxidative stress%3B identified as suppressor of S. pombe cell cycle checkpoint mutations
XLOC_010652	XLOC_010652	LAMAP2480_9748		contig04342:126-636	SC	CC	OK	862711	730473	-0.240046	-6.08276	5e-05	0.000261472	yes	Protein that associates with ribosomes%3B homolog of translationally controlled tumor protein%3B green fluorescent protein (GFP)-fusion protein localizes to the cytoplasm and relocates to the mitochondrial outer surface upon oxidative stress
XLOC_014436	XLOC_014436	LAMAP2480_12193		contig08240:24-622	SC	CC	OK	36.0387	30.5246	-0.239574	-1.65466	0.0046	0.0147152	yes	Aldose reductase involved in methylglyoxal%2C d-xylose%2C arabinose%2C and galactose metabolism%3B stress induced (osmotic%2C ionic%2C oxidative%2C heat shock%2C starvation and heavy metals)%3B regulated by the HOG pathway
XLOC_007718	XLOC_007718	LAMAP2480_7223		contig02510:1967-3484	SC	CC	OK	36.2124	42.4286	0.228553	1.40533	0.0152	0.040291	yes	Mitochondrial NADH kinase%2C phosphorylates NADH%3B also phosphorylates NAD(+) with lower specificity%3B required for the response to oxidative stress
XLOC_010654	XLOC_010654	LAMAP2480_9750		contig04343:126-636	SC	CC	OK	894136	763.24	-0.228358	-5.79474	5e-05	0.000261472	yes	Protein that associates with ribosomes%3B homolog of translationally controlled tumor protein%3B green fluorescent protein (GFP)-fusion protein localizes to the cytoplasm and relocates to the mitochondrial outer surface upon oxidative stress
XLOC_002395	XLOC_002395	LAMAP2480_2295		contig00536:4467-6144	SC	CC	OK	33.2885	38.6392	0.215039	2.53117	5e-05	0.000261472	yes	Thiol oxidase required for oxidative protein folding in the endoplasmic reticulum
XLOC_000584	XLOC_000584	LAMAP2480_0565		contig00122:8750-9497	SC	CC	OK	103002	119.2	0.210709	3.13999	5e-05	0.000261472	yes	Mitochondrial peroxiredoxin (1-Cys Prx) with thioredoxin peroxidase activity%2C has a role in reduction of hydroperoxides%3B reactivation requires Trr2p and glutathione%3B induced during respiratory growth and oxidative stress%3B phosphorylated
XLOC_004690	XLOC_004690	LAMAP2480_4448		contig01286:0-1384	SC	CC	OK	9.23154	10657	0.207155	1.42738	0.01755	0.0456032	yes	Component of a Cdc48p-complex involved in protein quality control%3B exhibits cytosolic and ER-membrane localization%2C with Cdc48p%2C during normal growth%2C and contributes to ER-associated degradation (ERAD) of specific substrates at a step after their ubiquitination%3B forms a mitochondrially-associated complex with Cdc48p and Npl4p under oxidative stress that is required for ubiquitin-mediat…
XLOC_009613	XLOC_009613	LAMAP2480_8881		contig03561:403-2820	SC	CC	OK	80.8561	93.2288	0.205419	1.96916	0.0009	0.00357653	yes	Mitochondrial peroxiredoxin (1-Cys Prx) with thioredoxin peroxidase activity%2C has a role in reduction of hydroperoxides%3B reactivation requires Trr2p and glutathione%3B induced during respiratory growth and oxidative stress%3B phosphorylated
XLOC_012144	XLOC_012144	LAMAP2480_10868		contig05718:0-985	SC	CC	OK	28.2908	24.7644	-0.192061	-1.58292	0.00695	0.0209158	yes	Phosphatidylinositol transfer protein with a potential role in regulating lipid and fatty acid metabolism under heme-depleted conditions%3B interacts specifically with thioredoxin peroxidase%3B may have a role in oxidative stress resistance
XLOC_001624	XLOC_001624	LAMAP2480_1560		contig00322:6838-7567	SC	CC	OK	42.1189	36.9143	-0.190288	-1.56089	0.0077	0.022807	yes	Sedoheptulose bisphosphatase involved in riboneogenesis%3B dephosphorylates sedoheptulose 1%2C7-bisphosphate%2C which is converted via the nonoxidative pentose phosphate pathway to ribose-5-phosphate%3B facilitates the conversion of glycolytic intermediates to pentose phosphate units%3B also has fructose 1%2C6-bisphosphatase activity but this is probably not biologically relevant%2C since deletio…
XLOC_012128	XLOC_012128	LAMAP2480_10861		contig05703:0-949	SC	CC	OK	109.44	95.9604	-0.189633	-3.31555	5e-05	0.000261472	yes	Phosphatidylinositol transfer protein with a potential role in regulating lipid and fatty acid metabolism under heme-depleted conditions%3B interacts specifically with thioredoxin peroxidase%3B may have a role in oxidative stress resistance
XLOC_012137	XLOC_012137	LAMAP2480_10865		contig05712:0-934	SC	CC	OK	73.67	64.8705	-0.183515	-2.3388	0.0001	0.000495664	yes	Phosphatidylinositol transfer protein with a potential role in regulating lipid and fatty acid metabolism under heme-depleted conditions%3B interacts specifically with thioredoxin peroxidase%3B may have a role in oxidative stress resistance
XLOC_009381	XLOC_009381	LAMAP2480_8679		contig03429:369-2403	SC	CC	OK	66.2069	74.9023	0.178029	3.97027	5e-05	0.000261472	yes	Putative ortholog of human electron transfer flavoprotein dehydrogenase (ETF-dH)%3B found in a large supramolecular complex with other mitochondrial dehydrogenases%3B may have a role in oxidative stress response
XLOC_006890	XLOC_006890	LAMAP2480_6481		contig02102:718-1617	SC	CC	OK	167777	188.15	0.165338	3.71996	5e-05	0.000261472	yes	Alpha 4 subunit of the 20S proteasome%3B may replace alpha 3 subunit (Pre9p) under stress conditions to create a more active proteasomal isoform%3B GFP-fusion protein relocates from cytosol to the mitochondrial surface upon oxidative stress
XLOC_005368	XLOC_005368	LAMAP2480_5077		contig01516:22684-24331	SC	CC	OK	104462	93.6531	-0.157582	-4.0856	5e-05	0.000261472	yes	D-Arabinono-1%2C4-lactone oxidase%2C catalyzes the final step in biosynthesis of dehydro-D-arabinono-1%2C4-lactone%2C which is protective against oxidative stress
XLOC_010375	XLOC_010375	LAMAP2480_9523		contig04125:42-945	SC	CC	OK	91.7273	82791	-0.147877	-2.64727	5e-05	0.000261472	yes	Dihydrolipoamide acetyltransferase component (E2) of pyruvate dehydrogenase complex%2C which catalyzes the oxidative decarboxylation of pyruvate to acetyl-CoA
XLOC_012353	XLOC_012353	LAMAP2480_11014		contig05920:0-1097	SC	CC	OK	55.9037	50.5571	-0.145031	-1.36562	0.01945	0.0496238	yes	Hydroperoxide and superoxide-radical responsive glutathione-dependent oxidoreductase%3B monothiol glutaredoxin subfamily member along with Grx3p and Grx5p%3B protects cells from oxidative damage%3B mutant has increased aneuploidy tolerance
XLOC_012347	XLOC_012347	LAMAP2480_11011		contig05915:828-1106	SC	CC	OK	3252.26	2946.85	-0.142271	-3.89303	5e-05	0.000261472	yes	Hydroperoxide and superoxide-radical responsive glutathione-dependent oxidoreductase%3B monothiol glutaredoxin subfamily member along with Grx3p and Grx5p%3B protects cells from oxidative damage%3B mutant has increased aneuploidy tolerance
XLOC_002960	XLOC_002960	LAMAP2480_2817		contig00720:9407-10767	SC	CC	OK	32.8679	36.1919	0.138987	1.54785	0.00805	0.0236854	yes	Protein kinase involved in the response to oxidative and osmotic stress%3B identified as suppressor of S. pombe cell cycle checkpoint mutations%3B similar to CaM (calmodulin) kinases
XLOC_008093	XLOC_008093	LAMAP2480_7543		contig02706:186-774	SC	CC	OK	4286.96	3899.94	-0.136503	-1.37155	17	0.0444027	yes	Thioredoxin peroxidase%2C acts as both a ribosome-associated and free cytoplasmic antioxidant%3B self-associates to form a high-molecular weight chaperone complex under oxidative stress%3B deletion results in mutator phenotype
XLOC_009529	XLOC_009529	LAMAP2480_8811		contig03516:1428-2175	SC	CC	OK	77.5776	84.9413	0.130826	1.6459	0.0045	0.014449	yes	Mitochondrial peroxiredoxin (1-Cys Prx) with thioredoxin peroxidase activity%2C has a role in reduction of hydroperoxides%3B reactivation requires Trr2p and glutathione%3B induced during respiratory growth and oxidative stress%3B phosphorylated
XLOC_000621	XLOC_000621	LAMAP2480_0603		contig00131:2169-3098	SC	CC	OK	152221	139871	-0.122074	-2.58394	5e-05	0.000261472	yes	Homo-isocitrate dehydrogenase%2C an NAD-linked mitochondrial enzyme required for the fourth step in the biosynthesis of lysine%2C in which homo-isocitrate is oxidatively decarboxylated to alpha-ketoadipate
XLOC_002286	XLOC_002286	LAMAP2480_2186		contig00498:0-897	SC	CC	OK	56.0635	60.9416	0.120365	1.49483	0.01275	0.0347408	yes	E1 alpha subunit of the pyruvate dehydrogenase (PDH) complex%2C catalyzes the direct oxidative decarboxylation of pyruvate to acetyl-CoA%3B phosphorylated%3B regulated by glucose
XLOC_001127	XLOC_001127	LAMAP2480_1086		contig00226:343-1657	SC	CC	OK	62.2383	66.7733	0.101468	1.57557	0.0076	0.0225519	yes	Phosphatidylinositol transfer protein with a potential role in regulating lipid and fatty acid metabolism under heme-depleted conditions%3B interacts specifically with thioredoxin peroxidase%3B may have a role in oxidative stress resistance
XLOC_006132	XLOC_006132	LAMAP2480_5784		contig01792:24289-25951	SC	CC	OK	42.1011	39805	-0.0809088	-1.46565	0.01595	0.0419598	yes	D-Arabinono-1%2C4-lactone oxidase%2C catalyzes the final step in biosynthesis of dehydro-D-arabinono-1%2C4-lactone%2C which is protective against oxidative stress
XLOC_014448	XLOC_014448	LAMAP2480_12196		contig08254:0-399	SC	CC	OK	1498.91	1568.39	0.0653762	1.8291	0.0016	0.00591043	yes	Aldose reductase involved in methylglyoxal%2C d-xylose%2C arabinose%2C and galactose metabolism%3B stress induced (osmotic%2C ionic%2C oxidative%2C heat shock%2C starvation and heavy metals)%3B regulated by the HOG pathway
XLOC_006077	XLOC_006077	LAMAP2480_5739		contig01780:14264-15554	SC	CC	OK	264363	253846	-0.058566	-1.49514	0.0096	0.0274618	yes	Vacuolar aspartyl protease (proteinase A)%2C required for the posttranslational precursor maturation of vacuolar proteinases%3B important for protein turnover after oxidative damage%3B synthesized as a zymogen%2C self-activates

## Sheet: Cell Wall
test_id	gene_id	gene		locus	sample_1	sample_2	status	value_1	value_2	log2(fold_change)	test_stat	p_value	q_value	significant	Product
XLOC_001959	XLOC_001959	LAMAP2480_1885		contig00389:67-3910	SC	CC	OK	67553	65.1378	-0.0525253	-1.42702	0.0124	0.0339706	yes	Catalytic subunit of 1%2C3-beta-D-glucan synthase%2C functionally redundant with alternate catalytic subunit Gsc2p%3B binds to regulatory subunit Rho1p%3B involved in cell wall synthesis and maintenance%3B localizes to sites of cell wall remodeling
XLOC_009326	XLOC_009326	LAMAP2480_8628		contig03400:1548-2154	SC	CC	OK	307407	290711	-0.0805633	-1.76066	0.00255	0.0088584	yes	GTP-binding protein of the rho subfamily of Ras-like proteins%2C involved in establishment of cell polarity%3B regulates protein kinase C (Pkc1p) and the cell wall synthesizing enzyme 1%2C3-beta-glucan synthase (Fks1p and Gsc2p)
XLOC_006317	XLOC_006317	LAMAP2480_5952		contig01872:1574-2936	SC	CC	OK	82.1362	87.1334	0.0852073	1.43748	0.0139	0.0374007	yes	Putative mannosidase%2C GPI-anchored membrane protein required for cell wall biosynthesis in bud formation%3Bhomologous to Dfg5p
XLOC_009976	XLOC_009976	LAMAP2480_9190		contig03814:1514-2329	SC	CC	OK	167355	154328	-0.116913	-2.28783	0.0002	0.000936148	yes	Protein O-mannosyltransferase%2C transfers mannose from dolichyl phosphate-D-mannose to protein Ser/Thr residues%3B 1 of 7 related proteins involved in O-glycosylation which is essential for cell wall rigidity%3B involved in ER quality control
XLOC_003787	XLOC_003787	LAMAP2480_3611		contig00943:0-432	SC	CC	OK	822131	751937	-0.128756	-3.18571	5e-05	0.000261472	yes	Cell wall protein with a role in mating efficiency%3B expression of full-length transcript is daughter cell-specific%3B in response to alpha factor%2C a short transcript starting at +452 is expressed and the long form is repressed by Ste12p
XLOC_005311	XLOC_005311	LAMAP2480_5020		contig01498:3278-5840	SC	CC	OK	95.8219	86.5839	-0.146256	-4.37295	5e-05	0.000261472	yes	ATPase involved in ubiquitin-mediated protein degradation%3B Cdc48p-Npl4p-Ufd1p complex participates in ER-associated degradation (ERAD) while Cdc48p-Npl4p-Vms1p complex participates in mitochondria-associated degradation (MAD)%3B along with Npl4-Ufd1 complex%2C important for maintaining the cell wall integrity during heat stress to allow G1 progression
XLOC_005610	XLOC_005610	LAMAP2480_5302		contig01607:166-1107	SC	CC	OK	49.8469	44.8722	-0.151684	-1.86678	0.0028	0.00959251	yes	Molecular chaperone involved in protein folding in the ER%3B mutation causes defects in cell wall synthesis and in lysis of autophagic bodies%2C suppresses tor2 mutations%2C and is synthetically lethal with kar2-1 and with rot2 mutations
XLOC_009071	XLOC_009071	LAMAP2480_8396		contig03249:767-1958	SC	CC	OK	37.1366	33.4244	-0.15194	-1.54599	0.0061	0.0187314	yes	Phosphatidylinositol phosphate (PtdInsP) phosphatase involved in hydrolysis of PtdIns[4]P%3B transmembrane protein localizes to ER and Golgi%3B involved in protein trafficking and processing%2C secretion%2C and cell wall maintenance
XLOC_002398	XLOC_002398	LAMAP2480_2299		contig00536:12160-14572	SC	CC	OK	21427	23.8779	0.156246	1.7056	0.0032	0.0107588	yes	Integral plasma membrane protein involved in the synthesis of the glycosylphosphatidylinositol (GPI) core structure%3B mutations affect cell wall integrity
XLOC_003269	XLOC_003269	LAMAP2480_3108		contig00804:20530-21652	SC	CC	OK	379525	337691	-0.16849	-4.57018	5e-05	0.000261472	yes	Cell wall protein PRY3
XLOC_003240	XLOC_003240	LAMAP2480_3078		contig00800:3546-6539	SC	CC	OK	18.0061	16.0196	-0.168652	-2.02387	0.00075	0.00304073	yes	cell wall protein tip1p
XLOC_004054	XLOC_004054	LAMAP2480_3863		contig01021:5034-6495	SC	CC	OK	77.7193	68.8108	-0.175638	-2.76251	5e-05	0.000261472	yes	UDP-N-acetylglucosamine pyrophosphorylase%2C catalyzes the formation of UDP-N-acetylglucosamine (UDP-GlcNAc)%2C which is important in cell wall biosynthesis%2C protein N-glycosylation%2C and GPI anchor biosynthesis
XLOC_005201	XLOC_005201	LAMAP2480_4919		contig01452:717-3306	SC	CC	OK	38907	34.4428	-0.175826	-2746	5e-05	0.000261472	yes	Essential conserved protein with a role in maintaining cell wall integrity%3B contains six TPR (tetratricopeptide repeat) domains clustered in the C-terminal region%3B conditional mutant is suppressed by overexpression of GFA1
XLOC_004924	XLOC_004924	LAMAP2480_4673		contig01360:1130-2168	SC	CC	OK	107621	95.2545	-0.176101	-3.09931	5e-05	0.000261472	yes	Putative mannosidase%2C essential glycosylphosphatidylinositol (GPI)-anchored membrane protein required for cell wall biogenesis in bud formation%2C involved in filamentous growth%2C homologous to Dcw1p
XLOC_005963	XLOC_005963	LAMAP2480_5628		contig01740:19390-20578	SC	CC	OK	75.8767	67.1151	-0.17702	-2.56007	5e-05	0.000261472	yes	Cell wall integrity and stress response component 3
XLOC_003338	XLOC_003338	LAMAP2480_3175		contig00818:20845-21592	SC	CC	OK	1278.22	1129.49	-0.178463	-1.79237	0.00205	0.00733389	yes	O-glycosylated covalently-bound cell wall protein required for cell wall stability%3B expression is cell cycle regulated%2C peaking in M/G1 and also subject to regulation by the cell integrity pathway
XLOC_011255	XLOC_011255	LAMAP2480_10229		contig04886:12-1293	SC	CC	OK	10.5782	11.9727	0.178657	1.5075	0.01725	0.0449434	yes	Chitin synthase III%2C catalyzes the transfer of N-acetylglucosamine (GlcNAc) to chitin%3B required for synthesis of the majority of cell wall chitin%2C the chitin ring during bud emergence%2C and spore wall chitosan
XLOC_000062	XLOC_000062	LAMAP2480_0059		contig00009:9155-12399	SC	CC	OK	18.3279	20.8063	0.182975	2.48428	5e-05	0.000261472	yes	Daughter cell-specific secreted protein with similarity to glucanases%2C degrades cell wall from the daughter side causing daughter to separate from mother
XLOC_006672	XLOC_006672	LAMAP2480_6284		contig02006:647-2075	SC	CC	OK	14.9481	16.9964	0.185262	1.97837	0.00155	0.00574458	yes	protein ly involved in cell wall biogenesis and architecture
XLOC_007632	XLOC_007632	LAMAP2480_7146		contig02473:161-1559	SC	CC	OK	114001	100224	-0.185821	-3.70155	5e-05	0.000261472	yes	Protein O-mannosyltransferase%2C transfers mannose from dolichyl phosphate-D-mannose to protein serine/threonine residues of secretory proteins%3B reaction is essential for cell wall rigidity%3B member of a family of mannosyltransferases
XLOC_011771	XLOC_011771	LAMAP2480_10608		contig05356:0-1069	SC	CC	OK	20.9237	18217	-0.199849	-1.45953	0.0134	0.0362553	yes	Cell wall mannoprotein HSP150
XLOC_011766	XLOC_011766	LAMAP2480_10606		contig05352:0-1069	SC	CC	OK	21.1302	18.3312	-0.205004	-1.46644	0.0128	0.034864	yes	Cell wall mannoprotein HSP150
XLOC_009632	XLOC_009632	LAMAP2480_8898		contig03572:2079-3045	SC	CC	OK	20.2817	17.4882	-0.213794	-1.45511	0.0134	0.0362553	yes	UDP-GlcNAc-binding and catalytic subunit of the enzyme that mediates the first step in glycosylphosphatidylinositol (GPI) biosynthesis%2C mutations cause defects in transcription and in biogenesis of cell wall proteins
XLOC_001070	XLOC_001070	LAMAP2480_1022		contig00217:29274-32760	SC	CC	OK	7.69491	6.61014	-0.219223	-1.73575	0.0036	0.0119256	yes	Chitin synthase III%2C catalyzes the transfer of N-acetylglucosamine (GlcNAc) to chitin%3B required for synthesis of the majority of cell wall chitin%2C the chitin ring during bud emergence%2C and spore wall chitosan
XLOC_004497	XLOC_004497	LAMAP2480_4271		contig01216:3179-6047	SC	CC	OK	121358	103.97	-0.223102	-5.69764	5e-05	0.000261472	yes	Putative sensor/transporter protein involved in cell wall biogenesis%3B contains 14-16 transmembrane segments and several putative glycosylation and phosphorylation sites%3B null mutation is synthetically lethal with pkc1 deletion
XLOC_000295	XLOC_000295	LAMAP2480_0282		contig00051:5161-6523	SC	CC	OK	60.0886	51.2819	-0.22864	-3.51167	5e-05	0.000261472	yes	Putative mannosidase%2C essential glycosylphosphatidylinositol (GPI)-anchored membrane protein required for cell wall biogenesis in bud formation%2C involved in filamentous growth%2C homologous to Dcw1p
XLOC_001530	XLOC_001530	LAMAP2480_1467		contig00311:100-2995	SC	CC	OK	74784	63764	-0.229987	-5.16546	5e-05	0.000261472	yes	Putative sensor/transporter protein involved in cell wall biogenesis%3B contains 14-16 transmembrane segments and several putative glycosylation and phosphorylation sites%3B null mutation is synthetically lethal with pkc1 deletion
XLOC_010116	XLOC_010116	LAMAP2480_9312		contig03915:0-1487	SC	CC	OK	231976	195357	-0.24786	-3.59024	5e-05	0.000261472	yes	ATPase involved in ubiquitin-mediated protein degradation%3B Cdc48p-Npl4p-Ufd1p complex participates in ER-associated degradation (ERAD) while Cdc48p-Npl4p-Vms1p complex participates in mitochondria-associated degradation (MAD)%3B along with Npl4-Ufd1 complex%2C important for maintaining the cell wall integrity during heat stress to allow G1 progression
XLOC_010950	XLOC_010950	LAMAP2480_9990		contig04612:529-1549	SC	CC	OK	13.7972	16.4677	0.255271	1.70848	0.0044	0.0141777	yes	Glyceraldehyde-3-phosphate dehydrogenase%2C isozyme 2%2C involved in glycolysis and gluconeogenesis%3B tetramer that catalyzes the reaction of glyceraldehyde-3-phosphate to 1%2C3 bis-phosphoglycerate%3B detected in the cytoplasm and cell wall
XLOC_008064	XLOC_008064	LAMAP2480_7518		contig02688:412-1693	SC	CC	OK	127923	152901	0.257322	6.2017	5e-05	0.000261472	yes	Cell wall protein YJL171C
XLOC_007879	XLOC_007879	LAMAP2480_7350		contig02596:0-345	SC	CC	OK	1612.83	1343.67	-0.263421	-6.77905	5e-05	0.000261472	yes	Covalently-linked cell wall protein 14
XLOC_006200	XLOC_006200	LAMAP2480_5843		contig01823:412-1693	SC	CC	OK	149277	180794	0.276355	6.9713	5e-05	0.000261472	yes	Cell wall protein YJL171C
XLOC_000740	XLOC_000740	LAMAP2480_0718		contig00151:19996-20566	SC	CC	OK	166282	136657	-0.283073	-3.96467	5e-05	0.000261472	yes	Guanylate kinase%2C converts GMP to GDP%3B required for growth and mannose outer chain elongation of cell wall N-linked glycoproteins
XLOC_005530	XLOC_005530	LAMAP2480_5227		contig01568:17702-18572	SC	CC	OK	291.1	356165	0.291032	7.79806	5e-05	0.000261472	yes	Cell wall protein with similarity to glucanases%3B scw4 scw10 double mutants exhibit defects in mating
XLOC_011251	XLOC_011251	LAMAP2480_10227		contig04883:1-1465	SC	CC	OK	17.6058	14.3745	-0.292541	-2.24071	0.00025	0.00114134	yes	Chitin synthase III%2C catalyzes the transfer of N-acetylglucosamine (GlcNAc) to chitin%3B required for synthesis of the majority of cell wall chitin%2C the chitin ring during bud emergence%2C and spore wall chitosan
XLOC_000563	XLOC_000563	LAMAP2480_0542		contig00115:17497-21182	SC	CC	OK	898435	731296	-0.29696	-1.76053	0.0038	0.0124947	yes	Endo-beta-1%2C3-glucanase%2C major protein of the cell wall%2C involved in cell wall maintenance
XLOC_002995	XLOC_002995	LAMAP2480_2842		contig00741:0-12578	SC	CC	OK	2049.82	1654.19	-0.309367	-1.57726	0.01055	0.0297261	yes	Endo-beta-1%2C3-glucanase%2C major protein of the cell wall%2C involved in cell wall maintenance
XLOC_009359	XLOC_009359	LAMAP2480_8657		contig03417:3488-4166	SC	CC	OK	8.6651	10.8581	0.325486	1.47861	0.01305	0.0354658	yes	Processing alpha glucosidase I%2C ER type II integral membrane N-glycoprotein involved in assembly of cell wall beta 1%2C6 glucan and asparagine-linked protein glycosylation%3B also involved in ER protein quality control and sensing of ER stress
XLOC_004830	XLOC_004830	LAMAP2480_4582		contig01325:16885-17431	SC	CC	OK	1353.55	1064.66	-0.346354	-9.49825	5e-05	0.000261472	yes	Cell wall protein TIR3
XLOC_008068	XLOC_008068	LAMAP2480_7522		contig02690:823-2095	SC	CC	OK	1134.59	880093	-0.366444	-3.69684	5e-05	0.000261472	yes	Major exo-1%2C3-beta-glucanase of the cell wall%2C involved in cell wall beta-glucan assembly%3B exists as three differentially glycosylated isoenzymes
XLOC_001337	XLOC_001337	LAMAP2480_1287		contig00278:44-2746	SC	CC	OK	172264	223717	0.37706	5.52207	5e-05	0.000261472	yes	Cell wall protein YJL171C
XLOC_011250	XLOC_011250	LAMAP2480_10226		contig04882:1-1465	SC	CC	OK	17.8248	13.0408	-0.450855	-3.44262	5e-05	0.000261472	yes	Chitin synthase III%2C catalyzes the transfer of N-acetylglucosamine (GlcNAc) to chitin%3B required for synthesis of the majority of cell wall chitin%2C the chitin ring during bud emergence%2C and spore wall chitosan
XLOC_004811	XLOC_004811	LAMAP2480_4563		contig01322:20151-22871	SC	CC	OK	31.5844	23066	-0.453444	-7.66633	5e-05	0.000261472	yes	Cell wall integrity and stress response component 4
XLOC_011762	XLOC_011762	LAMAP2480_10603		contig05347:16-1043	SC	CC	OK	19.1257	26.6391	0.478033	3.33942	5e-05	0.000261472	yes	Cell wall mannoprotein HSP150
XLOC_003615	XLOC_003615	LAMAP2480_3439		contig00905:106-1534	SC	CC	OK	9.71535	6.9669	-0.479749	-2.59044	5e-05	0.000261472	yes	Glucosidase II catalytic subunit required for normal cell wall synthesis%3B mutations in rot2 suppress tor2 mutations%2C and are synthetically lethal with rot1 mutations
XLOC_011248	XLOC_011248	LAMAP2480_10224		contig04880:902-1446	SC	CC	OK	22.5391	15.8555	-0.507447	-2.37454	5e-05	0.000261472	yes	Chitin synthase III%2C catalyzes the transfer of N-acetylglucosamine (GlcNAc) to chitin%3B required for synthesis of the majority of cell wall chitin%2C the chitin ring during bud emergence%2C and spore wall chitosan
XLOC_011763	XLOC_011763	LAMAP2480_10604		contig05348:0-1097	SC	CC	OK	6.11821	4.11842	-0.571019	-2.14958	0.0008	0.00321848	yes	Cell wall mannoprotein HSP150
XLOC_011246	XLOC_011246	LAMAP2480_10223		contig04878:84-1375	SC	CC	OK	7.79848	5.21305	-0.581066	-2.67266	5e-05	0.000261472	yes	Chitin synthase III%2C catalyzes the transfer of N-acetylglucosamine (GlcNAc) to chitin%3B required for synthesis of the majority of cell wall chitin%2C the chitin ring during bud emergence%2C and spore wall chitosan
XLOC_007184	XLOC_007184	LAMAP2480_6736		contig02233:2340-5615	SC	CC	OK	30.5081	20.1697	-0.597001	-9.93865	5e-05	0.000261472	yes	Cell wall integrity and stress response component 4
XLOC_007898	XLOC_007898	LAMAP2480_7369		contig02608:1631-4389	SC	CC	OK	46428	29.8765	-0.635984	-12.4788	5e-05	0.000261472	yes	Cell wall integrity and stress response component 4

## Sheet: Nitrogen Sources
test_id	gene_id	gene		locus	sample_1	sample_2	status	value_1	value_2	log2(fold_change)	test_stat	p_value	q_value	significant	Product
XLOC_004484	XLOC_004484	LAMAP2480_4260		contig01208:2210-3901	SC	CC	OK	3.34741	20.4337	2.60983	15.0354	5e-05	0.000261472	yes	Delta-1-pyrroline-5-carboxylate dehydrogenase%2C nuclear-encoded mitochondrial protein involved in utilization of proline as sole nitrogen source%3B deficiency of the human homolog causes HPII%2C an autosomal recessive inborn error of metabolism
XLOC_000061	XLOC_000061	LAMAP2480_0058		contig00009:7362-8772	SC	CC	OK	1.97063	6.9886	1.82635	7.02992	5e-05	0.000261472	yes	Proline oxidase%2C nuclear-encoded mitochondrial protein involved in utilization of proline as sole nitrogen source%3B PUT1 transcription is induced by Put3p in the presence of proline and the absence of a preferred nitrogen source
XLOC_001468	XLOC_001468	LAMAP2480_1410		contig00300:1117-6464	SC	CC	OK	35.6799	87755	1.29837	13536	5e-05	0.000261472	yes	L-ornithine transaminase (OTAse)%2C catalyzes the second step of arginine degradation%2C expression is dually-regulated by allophanate induction and a specific arginine induction process%3B not nitrogen catabolite repression sensitive
XLOC_001541	XLOC_001541	LAMAP2480_1480		contig00313:5100-9445	SC	CC	OK	2.87918	7.05852	1.29371	6.97386	5e-05	0.000261472	yes	Delta-1-pyrroline-5-carboxylate dehydrogenase%2C nuclear-encoded mitochondrial protein involved in utilization of proline as sole nitrogen source%3B deficiency of the human homolog causes HPII%2C an autosomal recessive inborn error of metabolism
XLOC_010571	XLOC_010571	LAMAP2480_9683		contig04283:1002-1783	SC	CC	OK	22.2924	52.2709	1.22946	10.6416	5e-05	0.000261472	yes	L-ornithine transaminase (OTAse)%2C catalyzes the second step of arginine degradation%2C expression is dually-regulated by allophanate induction and a specific arginine induction process%3B not nitrogen catabolite repression sensitive
XLOC_006052	XLOC_006052	LAMAP2480_5712		contig01777:0-781	SC	CC	OK	38.7399	87.4494	1.17463	13.3737	5e-05	0.000261472	yes	L-ornithine transaminase (OTAse)%2C catalyzes the second step of arginine degradation%2C expression is dually-regulated by allophanate induction and a specific arginine induction process%3B not nitrogen catabolite repression sensitive
XLOC_006926	XLOC_006926	LAMAP2480_6508		contig02112:451-3188	SC	CC	OK	1.34277	2.71677	1.01668	2.98529	5e-05	0.000261472	yes	Nitrogen catabolic enzyme regulatory protein
XLOC_007106	XLOC_007106	LAMAP2480_6664		contig02200:523-2233	SC	CC	OK	19.2773	35.7786	0.89219	9.44273	5e-05	0.000261472	yes	Permease that serves as a gamma-aminobutyrate (GABA) transport protein involved in the utilization of GABA as a nitrogen source%3B catalyzes the transport of putrescine and delta-aminolevulinic acid (ALA)%3B localized to the vacuolar membrane
XLOC_005310	XLOC_005310	LAMAP2480_5018		contig01497:747-2523	SC	CC	OK	1.05317	1.83141	0.798224	2.16028	0.0007	0.00286341	yes	Allantoin permease%3B expression sensitive to nitrogen catabolite repression and induced by allophanate%2C an intermediate in allantoin degradation
XLOC_003034	XLOC_003034	LAMAP2480_2884		contig00756:24512-26222	SC	CC	OK	12.1874	20.6395	0.760021	6.12043	5e-05	0.000261472	yes	Permease that serves as a gamma-aminobutyrate (GABA) transport protein involved in the utilization of GABA as a nitrogen source%3B catalyzes the transport of putrescine and delta-aminolevulinic acid (ALA)%3B localized to the vacuolar membrane
XLOC_006138	XLOC_006138	LAMAP2480_5791		contig01793:4867-6472	SC	CC	OK	3.62022	6.11999	0.757454	2.99755	5e-05	0.000261472	yes	Allantoate permease%3B ureidosuccinate permease%3B also transports dipeptides%2C though with lower affinity than for allantoate and ureidosuccinate%3B expression is constitutive but sensitive to nitrogen catabolite repression
XLOC_002088	XLOC_002088	LAMAP2480_2011		contig00429:11644-13054	SC	CC	OK	17.3951	28.0982	0.691799	7.06536	5e-05	0.000261472	yes	Ammonium permease involved in regulation of pseudohyphal growth%3B belongs to a ubiquitous family of cytoplasmic membrane proteins that transport only ammonium (NH4+)%3B expression is under the nitrogen catabolite repression regulation
XLOC_004153	XLOC_004153	LAMAP2480_3964		contig01054:0-3402	SC	CC	OK	20.2159	12.7694	-0.662803	-8.57899	5e-05	0.000261472	yes	Urea amidolyase%2C contains both urea carboxylase and allophanate hydrolase activities%2C degrades urea to CO2 and NH3%3B expression sensitive to nitrogen catabolite repression and induced by allophanate%2C an intermediate in allantoin degradation
XLOC_004109	XLOC_004109	LAMAP2480_3924		contig01039:8211-10040	SC	CC	OK	5.40553	8.38462	0.633311	3.35451	5e-05	0.000261472	yes	Plasma membrane transporter for both urea and polyamines%2C expression is highly sensitive to nitrogen catabolite repression and induced by allophanate%2C the last intermediate of the allantoin degradative pathway
XLOC_003684	XLOC_003684	LAMAP2480_3501		contig00925:648-2373	SC	CC	OK	3.68955	5.58921	0.599199	2.58133	0.0001	0.000495664	yes	Nitrogen catabolic enzyme regulatory protein
XLOC_001740	XLOC_001740	LAMAP2480_1665		contig00346:466-1717	SC	CC	OK	5.33813	7.88755	0.563244	2.19317	0.00025	0.00114134	yes	Allantoate permease%3B ureidosuccinate permease%3B also transports dipeptides%2C though with lower affinity than for allantoate and ureidosuccinate%3B expression is constitutive but sensitive to nitrogen catabolite repression
XLOC_011846	XLOC_011846	LAMAP2480_10669		contig05434:0-1243	SC	CC	OK	9.47226	6.58125	-0.525347	-2.55624	5e-05	0.000261472	yes	Allantoinase%2C converts allantoin to allantoate in the first step of allantoin degradation%3B expression sensitive to nitrogen catabolite repression
XLOC_005753	XLOC_005753	LAMAP2480_5437		contig01658:6715-7834	SC	CC	OK	53.8401	75089	0.47992	8.33271	5e-05	0.000261472	yes	NAD(+)-dependent glutamate dehydrogenase%2C degrades glutamate to ammonia and alpha-ketoglutarate%3B expression sensitive to nitrogen catabolite repression and intracellular ammonia levels
XLOC_007414	XLOC_007414	LAMAP2480_6948		contig02351:130-1284	SC	CC	OK	7.30349	5.24878	-0.476603	-2.00253	0.00125	0.00475683	yes	Cytosolic aspartate aminotransferase%2C involved in nitrogen metabolism%3B localizes to peroxisomes in oleate-grown cells
XLOC_001321	XLOC_001321	LAMAP2480_1272		contig00272:320-2309	SC	CC	OK	1.06339	1.47933	0.476266	1.67922	0.00875	0.0254078	yes	Nitrogen regulatory protein areA
XLOC_002094	XLOC_002094	LAMAP2480_2007		contig00429:2047-3016	SC	CC	OK	2.48399	3.4456	0.472096	1.33263	0.01915	0.0490208	yes	Arginase%2C responsible for arginine degradation%2C expression responds to both induction by arginine and nitrogen catabolite repression%3B disruption enhances freeze tolerance
XLOC_003495	XLOC_003495	LAMAP2480_3324		contig00871:791-2210	SC	CC	OK	31.0442	41.8871	0.432183	5.40478	5e-05	0.000261472	yes	Gamma-aminobutyrate (GABA) transaminase (4-aminobutyrate aminotransferase) involved in the 4-aminobutyrate and glutamate degradation pathways%3B required for normal oxidative stress tolerance and nitrogen utilization
XLOC_001950	XLOC_001950	LAMAP2480_1878		contig00385:34390-35809	SC	CC	OK	27.5492	35904	0.382132	4.48349	5e-05	0.000261472	yes	Gamma-aminobutyrate (GABA) transaminase (4-aminobutyrate aminotransferase) involved in the 4-aminobutyrate and glutamate degradation pathways%3B required for normal oxidative stress tolerance and nitrogen utilization
XLOC_002330	XLOC_002330	LAMAP2480_2232		contig00509:875-2285	SC	CC	OK	4.91711	6.3918	0.378413	1.98676	0.0014	0.00525791	yes	Ammonium permease involved in regulation of pseudohyphal growth%3B belongs to a ubiquitous family of cytoplasmic membrane proteins that transport only ammonium (NH4+)%3B expression is under the nitrogen catabolite repression regulation
XLOC_011840	XLOC_011840	LAMAP2480_10664		contig05427:430-1172	SC	CC	OK	2664.43	2071.77	-0.362963	-3.6795	5e-05	0.000261472	yes	Allantoinase%2C converts allantoin to allantoate in the first step of allantoin degradation%3B expression sensitive to nitrogen catabolite repression
XLOC_009914	XLOC_009914	LAMAP2480_9138		contig03765:485-2261	SC	CC	OK	6.0732	7.63513	0.330195	2.00913	0.00105	0.00409042	yes	Allantoin permease%3B expression sensitive to nitrogen catabolite repression and induced by allophanate%2C an intermediate in allantoin degradation
XLOC_006532	XLOC_006532	LAMAP2480_6157		contig01948:2938-4348	SC	CC	OK	4.73026	5.82101	0.299349	1.40827	0.0176	0.0457169	yes	Gamma-aminobutyrate (GABA) transaminase (4-aminobutyrate aminotransferase) involved in the 4-aminobutyrate and glutamate degradation pathways%3B required for normal oxidative stress tolerance and nitrogen utilization
XLOC_001972	XLOC_001972	LAMAP2480_1898	LAMAP2480_1899	LAMAP2480_1900	SC	CC	OK	2631.77	2160.28	-0.284814	-2.20271	0.00015	0.000720552	yes	Protein kinase involved in transcriptional activation of osmostress-responsive genes%3B regulates G1 progression%2C cAPK activity%2C nitrogen activation of the FGM pathway%3B involved in life span regulation%3B homologous to mammalian Akt/PKB
XLOC_005458	XLOC_005458	LAMAP2480_5161		contig01542:6778-9877	SC	CC	OK	73.6769	88.5223	0.264829	7.58415	5e-05	0.000261472	yes	NAD(+)-dependent glutamate dehydrogenase%2C degrades glutamate to ammonia and alpha-ketoglutarate%3B expression sensitive to nitrogen catabolite repression and intracellular ammonia levels
XLOC_000990	XLOC_000990	LAMAP2480_0956		contig00203:2225-4046	SC	CC	OK	14788	17.7344	0.262125	2.27556	5e-05	0.000261472	yes	Nitrogen network kinase 1
XLOC_003857	XLOC_003857	LAMAP2480_3682	LAMAP2480_3683	contig00966:2852-8917	SC	CC	OK	21.0778	25.1172	0.25295	2.14581	0.00015	0.000720552	yes	Proline oxidase%2C nuclear-encoded mitochondrial protein involved in utilization of proline as sole nitrogen source%3B PUT1 transcription is induced by Put3p in the presence of proline and the absence of a preferred nitrogen source
XLOC_002349	XLOC_002349	LAMAP2480_2251		contig00511:4012-6964	SC	CC	OK	3.07183	3.65916	0.252413	1.73055	0.00445	0.0143104	yes	Nitrogen permease regulator 3
XLOC_007362	XLOC_007362	LAMAP2480_6908		contig02326:3185-4919	SC	CC	OK	21879	26.0141	0.249744	2.60512	5e-05	0.000261472	yes	Nitrogen network kinase 1
XLOC_002024	XLOC_002024	LAMAP2480_1949		contig00407:21105-22665	SC	CC	OK	39.5442	46.9859	0.248761	3.23535	5e-05	0.000261472	yes	Ammonium permease of high capacity and low affinity%3B belongs to a ubiquitous family of cytoplasmic membrane proteins that transport only ammonium (NH4+)%3B expression is under the nitrogen catabolite repression regulation ammonia permease
XLOC_003401	XLOC_003401	LAMAP2480_3236		contig00836:557-1667	SC	CC	OK	588418	696493	0.243268	2.48556	5e-05	0.000261472	yes	Glutamine synthetase (GS)%2C synthesizes glutamine from glutamate and ammonia%3B with Glt1p%2C forms the secondary pathway for glutamate biosynthesis from ammonia%3B expression regulated by nitrogen source and by amino acid limitation
XLOC_001669	XLOC_001669	LAMAP2480_1603		contig00331:784-3373	SC	CC	OK	8.68389	10.26	0.240616	2.57941	5e-05	0.000261472	yes	Nitrogen permease reactivator protein
XLOC_011844	XLOC_011844	LAMAP2480_10667		contig05431:0-1238	SC	CC	OK	670384	572866	-0.22679	-5.55532	5e-05	0.000261472	yes	Allantoinase%2C converts allantoin to allantoate in the first step of allantoin degradation%3B expression sensitive to nitrogen catabolite repression
XLOC_000896	XLOC_000896	LAMAP2480_0873		contig00188:532-2260	SC	CC	OK	75.6019	65.1575	-0.21449	-4.86791	5e-05	0.000261472	yes	Major CTP synthase isozyme (see also URA8)%2C catalyzes the ATP-dependent transfer of the amide nitrogen from glutamine to UTP%2C forming CTP%2C the final step in de novo biosynthesis of pyrimidines%3B involved in phospholipid biosynthesis
XLOC_011837	XLOC_011837	LAMAP2480_10661		contig05424:103-685	SC	CC	OK	85.3381	74327	-0.199304	-2.26202	0.0001	0.000495664	yes	Allantoinase%2C converts allantoin to allantoate in the first step of allantoin degradation%3B expression sensitive to nitrogen catabolite repression
XLOC_001806	XLOC_001806	LAMAP2480_1737		contig00356:25726-27776	SC	CC	OK	69.1912	60824	-0.185947	-2.4933	5e-05	0.000261472	yes	Phosphoserine phosphatase of the phosphoglycerate pathway%2C involved in serine and glycine biosynthesis%2C expression is regulated by the available nitrogen source
XLOC_007411	XLOC_007411	LAMAP2480_6945		contig02350:8487-14028	SC	CC	OK	20.3553	18.2616	-0.156592	-2.90377	5e-05	0.000261472	yes	Urea amidolyase%2C contains both urea carboxylase and allophanate hydrolase activities%2C degrades urea to CO2 and NH3%3B expression sensitive to nitrogen catabolite repression and induced by allophanate%2C an intermediate in allantoin degradation
XLOC_010715	XLOC_010715	LAMAP2480_9797		contig04391:259-1627	SC	CC	OK	58.6418	64.8492	0.145159	1.94292	0.00085	0.00339814	yes	Low-affinity amino acid permease%2C may act to supply the cell with amino acids as nitrogen source in nitrogen-poor conditions%3B transcription is induced under conditions of sulfur limitation%3B plays a role in regulating Ty1 transposition
XLOC_005733	XLOC_005733	LAMAP2480_5421		contig01649:6848-8114	SC	CC	OK	129694	120784	-0.102685	-2.2375	0.0001	0.000495664	yes	Cytosolic aspartate aminotransferase%2C involved in nitrogen metabolism%3B localizes to peroxisomes in oleate-grown cells

## Sheet: Protein Protection
test_id	gene_id	gene		locus	sample_1	sample_2	status	value_1	value_2	log2(fold_change)	test_stat	p_value	q_value	significant	Product
XLOC_011429	XLOC_011429	LAMAP2480_10352		contig05042:93-1393	SC	CC	OK	27.7004	81403	1.55518	17.7453	5e-05	0.000261472	yes	Hsp70 family ATPase%2C constituent of the import motor component of the Translocase of the Inner Mitochondrial membrane (TIM23 complex)%3B involved in protein translocation and folding%3B subunit of SceI endonuclease
XLOC_011428	XLOC_011428	LAMAP2480_10351		contig05041:93-1393	SC	CC	OK	31.0283	69.5038	1.16351	13.5365	5e-05	0.000261472	yes	Hsp70 family ATPase%2C constituent of the import motor component of the Translocase of the Inner Mitochondrial membrane (TIM23 complex)%3B involved in protein translocation and folding%3B subunit of SceI endonuclease
XLOC_002739	XLOC_002739	LAMAP2480_2610		contig00652:1869-3267	SC	CC	OK	91.3419	84878	-0.105887	-2.14435	0.0003	0.00135106	yes	Hsp90 cochaperone%2C interacts with the Ssa group of the cytosolic Hsp70 chaperones and activates Ssa1p ATPase activity%3B interacts with Hsp90 chaperones and inhibits their ATPase activity%3B homolog of mammalian Hop
XLOC_010030	XLOC_010030	LAMAP2480_9238		contig03855:975-1461	SC	CC	OK	22.0097	33.7919	0.618539	3.71988	5e-05	0.000261472	yes	Heat shock protein hsp9
XLOC_009000	XLOC_009000	LAMAP2480_8332		contig03207:2495-3682	SC	CC	OK	311194	287258	-0.115471	-3.23403	5e-05	0.000261472	yes	Type I HSP40 co-chaperone involved in regulation of the HSP90 and HSP70 functions%3B involved in protein translocation across membranes%3B member of the DnaJ family
XLOC_008917	XLOC_008917	LAMAP2480_8260		contig03163:1232-2228	SC	CC	OK	48.1887	44.1824	-0.125221	-1.4645	0.01335	0.0361334	yes	Co-chaperone that binds to Hsp82p and activates its ATPase activity%3B similar to Hch1p%3B expression is regulated by stresses such as heat shock
XLOC_011762	XLOC_011762	LAMAP2480_10603		contig05347:16-1043	SC	CC	OK	19.1257	26.6391	0.478033	3.33942	5e-05	0.000261472	yes	Cell wall mannoprotein HSP150
XLOC_006832	XLOC_006832	LAMAP2480_6426		contig02079:133-1012	SC	CC	OK	60.1656	54.96	-0.130559	-1.57627	0.00765	0.022668	yes	Subunit of U3-containing 90S preribosome and Small Subunit (SSU) processome complexes involved in production of 18S rRNA and assembly of small ribosomal subunit%3B synthetic defect with STI1 Hsp90 cochaperone%3B human homolog linked to glaucoma
XLOC_011438	XLOC_011438	LAMAP2480_10358		contig05050:381-1161	SC	CC	OK	1701.79	2311.61	0.441848	4.46229	5e-05	0.000261472	yes	Hsp70 family ATPase%2C constituent of the import motor component of the Translocase of the Inner Mitochondrial membrane (TIM23 complex)%3B involved in protein translocation and folding%3B subunit of SceI endonuclease
XLOC_005686	XLOC_005686	LAMAP2480_5375		contig01637:1229-2181	SC	CC	OK	109.67	100074	-0.132102	-2273	5e-05	0.000261472	yes	Co-chaperone that binds to Hsp82p and activates its ATPase activity%3B similar to Hch1p%3B expression is regulated by stresses such as heat shock
XLOC_011434	XLOC_011434	LAMAP2480_10355		contig05047:23-365	SC	CC	OK	127121	97.5855	-0.381458	-3.0907	5e-05	0.000261472	yes	Hsp70 family ATPase%2C constituent of the import motor component of the Translocase of the Inner Mitochondrial membrane (TIM23 complex)%3B involved in protein translocation and folding%3B subunit of SceI endonuclease
XLOC_010957	XLOC_010957	LAMAP2480_9995		contig04617:783-1269	SC	CC	OK	33529	43.6703	0.381244	2.6998	5e-05	0.000261472	yes	Heat shock protein hsp9
XLOC_002428	XLOC_002428	LAMAP2480_2325		contig00546:7729-9448	SC	CC	OK	76.4201	69263	-0.141869	-2.82521	5e-05	0.000261472	yes	Hsp90 cochaperone%2C interacts with the Ssa group of the cytosolic Hsp70 chaperones and activates Ssa1p ATPase activity%3B interacts with Hsp90 chaperones and inhibits their ATPase activity%3B homolog of mammalian Hop
XLOC_004086	XLOC_004086	LAMAP2480_3898		contig01035:0-967	SC	CC	OK	389.49	301405	-0.369882	-10.2181	5e-05	0.000261472	yes	Hsp70 family ATPase%2C constituent of the import motor component of the Translocase of the Inner Mitochondrial membrane (TIM23 complex)%3B involved in protein translocation and folding%3B subunit of SceI endonuclease
XLOC_011432	XLOC_011432	LAMAP2480_10354		contig05045:795-1275	SC	CC	OK	65.7315	84.3424	0.359674	3.05118	5e-05	0.000261472	yes	Hsp70 family ATPase%2C constituent of the import motor component of the Translocase of the Inner Mitochondrial membrane (TIM23 complex)%3B involved in protein translocation and folding%3B subunit of SceI endonuclease
XLOC_003918	XLOC_003918	LAMAP2480_3741		contig00979:313-1915	SC	CC	OK	111503	88.7257	-0.329662	-7.45984	5e-05	0.000261472	yes	Hsp70 protein that interacts with Zuo1p (a DnaJ homolog) to form a ribosome-associated complex that binds the ribosome via the Zuo1p subunit%3B also involved in pleiotropic drug resistance via sequential activation of PDR1 and PDR5%3B binds ATP
XLOC_010947	XLOC_010947	LAMAP2480_9988		contig04610:962-1595	SC	CC	OK	73.8771	59.0344	-0.323571	-3.18771	5e-05	0.000261472	yes	Putative protein of unknown function%3B interacts with Hsp82p and copurifies with Ipl1p%3B expression is copper responsive and downregulated in strains deleted for MAC1%2C a copper-responsive transcription factor%3B similarity to mammalian MYG1
XLOC_011439	XLOC_011439	LAMAP2480_10359		contig05051:1025-1390	SC	CC	OK	114.86	92.1528	-0.317776	-2.59097	5e-05	0.000261472	yes	Hsp70 family ATPase%2C constituent of the import motor component of the Translocase of the Inner Mitochondrial membrane (TIM23 complex)%3B involved in protein translocation and folding%3B subunit of SceI endonuclease
XLOC_006005	XLOC_006005	LAMAP2480_5671		contig01754:1226-2444	SC	CC	OK	199458	176644	-0.17524	-4.48949	5e-05	0.000261472	yes	Type I HSP40 co-chaperone involved in regulation of the HSP90 and HSP70 functions%3B involved in protein translocation across membranes%3B member of the DnaJ family
XLOC_011430	XLOC_011430	LAMAP2480_10353		contig05043:312-960	SC	CC	OK	71653	58.2109	-0.299739	-3.17117	5e-05	0.000261472	yes	Hsp70 family ATPase%2C constituent of the import motor component of the Translocase of the Inner Mitochondrial membrane (TIM23 complex)%3B involved in protein translocation and folding%3B subunit of SceI endonuclease
XLOC_006976	XLOC_006976	LAMAP2480_6548		contig02138:315-1986	SC	CC	OK	231814	189252	-0.292656	-7.99961	5e-05	0.000261472	yes	Hsp70 protein that interacts with Zuo1p (a DnaJ homolog) to form a ribosome-associated complex that binds the ribosome via the Zuo1p subunit%3B also involved in pleiotropic drug resistance via sequential activation of PDR1 and PDR5%3B binds ATP
XLOC_006111	XLOC_006111	LAMAP2480_5764		contig01789:5886-7023	SC	CC	OK	125943	110419	-0.18978	-4.17744	5e-05	0.000261472	yes	Peptidyl-prolyl cis-trans isomerase (cyclophilin)%2C catalyzes the cis-trans isomerization of peptide bonds N-terminal to proline residues%3B binds to Hsp82p and contributes to chaperone activity
XLOC_001895	XLOC_001895	LAMAP2480_1824		contig00377:43734-45333	SC	CC	OK	29.2364	25.03	-0.224108	-2.66085	5e-05	0.000261472	yes	Co-chaperone that stimulates the ATPase activity of the HSP70 protein Ssc1p%3B involved in protein folding/refolding in the mitochodrial matrix%3B required for proteolysis of misfolded proteins%3B member of the HSP40 (DnaJ) family of chaperones
XLOC_000510	XLOC_000510	LAMAP2480_0496		contig00104:6645-9369	SC	CC	OK	57.7707	51302	-0.171324	-3.88656	5e-05	0.000261472	yes	Heat shock protein that cooperates with Ydj1p (Hsp40) and Ssa1p (Hsp70) to refold and reactivate previously denatured%2C aggregated proteins%3B responsive to stresses including: heat%2C ethanol%2C and sodium arsenite%3B involved in [PSI+] propagation
XLOC_003438	XLOC_003438	LAMAP2480_3275		contig00843:16575-17989	SC	CC	OK	54.9406	46.5443	-0.239268	-3.66557	5e-05	0.000261472	yes	Co-chaperone that stimulates the ATPase activity of the HSP70 protein Ssc1p%3B involved in protein folding/refolding in the mitochodrial matrix%3B required for proteolysis of misfolded proteins%3B member of the HSP40 (DnaJ) family of chaperones
XLOC_005084	XLOC_005084	LAMAP2480_4824		contig01394:35406-36327	SC	CC	OK	156256	139.15	-0.167276	-3.11741	5e-05	0.000261472	yes	Putative protein of unknown function%3B interacts with Hsp82p and copurifies with Ipl1p%3B expression is copper responsive and downregulated in strains deleted for MAC1%2C a copper-responsive transcription factor%3B similarity to mammalian MYG1
XLOC_002738	XLOC_002738	LAMAP2480_2609		contig00652:1548-1833	SC	CC	OK	105363	89.2567	-0.239341	-1.35858	0.01915	0.0490208	yes	Hsp90 cochaperone%2C interacts with the Ssa group of the cytosolic Hsp70 chaperones and activates Ssa1p ATPase activity%3B interacts with Hsp90 chaperones and inhibits their ATPase activity%3B homolog of mammalian Hop
XLOC_002949	XLOC_002949	LAMAP2480_2804		contig00717:6507-9231	SC	CC	OK	105212	96.4933	-0.124802	-3.28667	5e-05	0.000261472	yes	Heat shock protein that cooperates with Ydj1p (Hsp40) and Ssa1p (Hsp70) to refold and reactivate previously denatured%2C aggregated proteins%3B responsive to stresses including: heat%2C ethanol%2C and sodium arsenite%3B involved in [PSI+] propagation
XLOC_010019	XLOC_010019	LAMAP2480_9229		contig03848:0-2274	SC	CC	OK	64.7631	53.1289	-0.285674	-4.75605	5e-05	0.000261472	yes	Mitochondrial matrix co-chaperonin that inhibits the ATPase activity of Hsp60p%2C a mitochondrial chaperonin%3B involved in protein folding and sorting in the mitochondria%3B 10 kD heat shock protein with similarity to E. coli groES
XLOC_003937	XLOC_003937	LAMAP2480_3760		contig00981:663-9011	SC	CC	OK	30.6821	24.9915	-0.295959	-3.95363	5e-05	0.000261472	yes	Subunit of U3-containing 90S preribosome and Small Subunit (SSU) processome complexes involved in production of 18S rRNA and assembly of small ribosomal subunit%3B synthetic defect with STI1 Hsp90 cochaperone%3B human homolog linked to glaucoma
XLOC_000162	XLOC_000162	LAMAP2480_0154		contig00032:5217-7065	SC	CC	OK	538771	432948	-0.315478	-3.24463	5e-05	0.000261472	yes	Cytoplasmic ATPase that is a ribosome-associated molecular chaperone%2C functions with J-protein partner Zuo1p%3B may be involved in the folding of newly-synthesized polypeptide chains%3B member of the HSP70 family%3B homolog of SSB1
XLOC_006914	XLOC_006914	LAMAP2480_6497		contig02108:8526-10491	SC	CC	OK	1548.28	1337.98	-0.210602	-2.14586	0.00045	0.00194173	yes	Heat shock protein that is highly induced upon stress%3B plays a role in SRP-dependent cotranslational protein-membrane targeting and translocation%3B member of the HSP70 family%3B cytoplasmic protein that concentrates in nuclei upon starvation
XLOC_011763	XLOC_011763	LAMAP2480_10604		contig05348:0-1097	SC	CC	OK	6.11821	4.11842	-0.571019	-2.14958	0.0008	0.00321848	yes	Cell wall mannoprotein HSP150
XLOC_006535	XLOC_006535	LAMAP2480_6159		contig01948:8848-10825	SC	CC	OK	586407	509371	-0.203185	-2.11199	0.0008	0.00321848	yes	Heat shock protein that is highly induced upon stress%3B plays a role in SRP-dependent cotranslational protein-membrane targeting and translocation%3B member of the HSP70 family%3B cytoplasmic protein that concentrates in nuclei upon starvation
XLOC_000774	XLOC_000774	LAMAP2480_0758		contig00158:10325-10640	SC	CC	OK	416608	334382	-0.317195	-4.08453	5e-05	0.000261472	yes	Mitochondrial matrix co-chaperonin that inhibits the ATPase activity of Hsp60p%2C a mitochondrial chaperonin%3B involved in protein folding and sorting in the mitochondria%3B 10 kD heat shock protein with similarity to E. coli groES
XLOC_003662	XLOC_003662	LAMAP2480_3483		contig00918:1029-2877	SC	CC	OK	1280.73	1018.77	-0.330131	-3.37192	5e-05	0.000261472	yes	Cytoplasmic ATPase that is a ribosome-associated molecular chaperone%2C functions with J-protein partner Zuo1p%3B may be involved in the folding of newly-synthesized polypeptide chains%3B member of the HSP70 family%3B homolog of SSB1
XLOC_010667	XLOC_010667	LAMAP2480_9761		contig04352:178-1294	SC	CC	OK	39.5115	35.5556	-0.152196	-1.82723	0.0023	0.00809954	yes	Highly conserved ATPase of HSP70/DnaK family%3B component of the EKC/KEOPS complex with Bud32p%2C Cgi121p%2C Pcc1p%2C and Gon7p%3B EKC/KEOPS complex is required for t6A tRNA modification and may have roles in telomere maintenance and transcription
XLOC_008021	XLOC_008021	LAMAP2480_7476		contig02670:48-2508	SC	CC	OK	22.8034	25.1354	0.140476	1.71107	0.00295	0.0100523	yes	Putative sulfate permease%3B physically interacts with Hsp82p%3B green fluorescent protein (GFP)-fusion protein localizes to the ER%3B YPR003C is not an essential gene
XLOC_011436	XLOC_011436	LAMAP2480_10356		contig05048:185-1354	SC	CC	OK	361645	343269	-0.0752342	-1.5557	0.00785	0.0231762	yes	Hsp70 family ATPase%2C constituent of the import motor component of the Translocase of the Inner Mitochondrial membrane (TIM23 complex)%3B involved in protein translocation and folding%3B subunit of SceI endonuclease
XLOC_010317	XLOC_010317	LAMAP2480_9478		contig04076:569-1866	SC	CC	OK	44.7762	32.5978	-0.457958	-5.44845	5e-05	0.000261472	yes	Subunit of U3-containing 90S preribosome and Small Subunit (SSU) processome complexes involved in production of 18S rRNA and assembly of small ribosomal subunit%3B synthetic defect with STI1 Hsp90 cochaperone%3B human homolog linked to glaucoma
XLOC_011766	XLOC_011766	LAMAP2480_10606		contig05352:0-1069	SC	CC	OK	21.1302	18.3312	-0.205004	-1.46644	0.0128	0.034864	yes	Cell wall mannoprotein HSP150
XLOC_011771	XLOC_011771	LAMAP2480_10608		contig05356:0-1069	SC	CC	OK	20.9237	18217	-0.199849	-1.45953	0.0134	0.0362553	yes	Cell wall mannoprotein HSP150
